# Supplementary material for: Revealing Hi-C subcompartments by imputing inter-chromosomal chromatin interactions
Source: Nat Commun. 2019 Nov 7;10:5069. doi: 10.1038/s41467-019-12954-4 (PMC6838123; doi:10.1038/s41467-019-12954-4)
Supplement: Supplementary file 3 — Source Data [file 41467_2019_12954_MOESM3_ESM.xlsx]

## Sheet: table 1
SNIPER 10-fold cross-validation results
Fold	A1	A2	B1	B2	B3	Overall
1	90.5	94.83	84.8	90	94.93	91.97
2	94.65	91.89	87.08	86.89	91.53	91.02
3	98.25	91.73	82.69	88.75	96.71	92.6
4	95.92	95.19	87.69	80.42	94.96	92.44
5	95.3	89.53	86.17	82.35	97.24	91.65
6	97.95	87.45	87.94	89.68	95.35	92.36
7	96.75	88.93	89.25	89.6	94.83	92.44
8	96.46	90.78	84.13	88.98	94.25	91.81
9	97.15	90.48	87.17	86.76	95.08	92.43
10	97.55	90.73	84.13	90.84	96.02	92.75

## Sheet: fig 2a+fig 2b
Fig 2A+2B: GM12878 prediction results
chrom	start	end	A1_prob	A2_prob	B1_prob	B2_prob	B3_prob
chr1	0	100000	6.36459e-05	0.000174841	0.999762	1.75315e-08	2.4518e-09
chr1	100000	200000	0.00720755	4.49833e-10	0.992792	1.84713e-13	1.82045e-20
chr1	200000	300000	6.58505e-05	4.03882e-10	0.999934	1.11414e-11	1.31876e-17
chr1	300000	400000	0.00238701	3.9808e-07	0.997612	7.2887e-07	4.39831e-11
chr1	400000	500000	0.000117794	0.000248665	0.999634	5.3775e-10	1.50948e-10
chr1	500000	600000	2.94093e-11	0.0014358	0.000111666	0.000747608	0.997705
chr1	600000	700000	0.000102287	5.22363e-05	0.999846	1.61255e-09	7.3151e-11
chr1	700000	800000	0.826137	1.29763e-06	0.173862	3.38096e-17	2.8846e-21
chr1	800000	900000	0.99691	4.59604e-07	0.00308947	3.74128e-19	1.46903e-22
chr1	900000	1000000	0.999999	3.85726e-07	4.84043e-07	1.8849e-29	1.10458e-29
chr1	1000000	1100000	0.997444	0.000320135	0.002236	3.28588e-16	6.33583e-17
chr1	1100000	1200000	0.999999	7.71523e-07	4.63515e-07	3.45264e-29	4.03827e-29
chr1	1200000	1300000	0.999691	0.000159768	0.000149235	9.73648e-20	1.10783e-19
chr1	1300000	1400000	1	2.23687e-07	1.36279e-09	2.52077e-38	1.89342e-36
chr1	1400000	1500000	0.999999	2.47473e-07	4.18133e-07	4.56767e-30	1.94325e-30
chr1	1500000	1600000	1	1.18952e-07	1.76229e-09	1.72079e-37	4.90334e-36
chr1	1600000	1700000	1	2.0062e-07	1.84939e-08	4.26332e-34	2.38727e-33
chr1	1700000	1800000	1	1.06815e-08	3.50535e-10	0	0
chr1	1800000	1900000	0.999873	1.23579e-07	0.000126802	7.44467e-24	1.27621e-26
chr1	1900000	2000000	0.00243224	2.6741e-09	0.997568	1.01504e-10	1.01575e-16
chr1	2000000	2100000	0.000419766	2.90733e-09	0.99958	4.26383e-07	6.97033e-13
chr1	2100000	2200000	0.877276	3.64749e-06	0.122721	1.63372e-13	1.40829e-17
chr1	2200000	2300000	0.0726554	1.28113e-05	0.927332	7.62495e-08	1.39371e-11
chr1	2300000	2400000	0.0234088	5.21982e-05	0.976534	4.74396e-06	3.58746e-09
chr1	2400000	2500000	0.308808	0.000626141	0.690565	1.29381e-06	1.66682e-09
chr1	2500000	2600000	0.000591879	4.15181e-08	0.999401	7.10897e-06	9.1601e-11
chr1	2600000	2700000	1.57036e-06	6.78667e-11	0.998687	0.00131097	3.54681e-10
chr1	2700000	2800000	1.30088e-05	2.57529e-10	0.999762	0.000225275	8.62076e-11
chr1	2800000	2900000	3.20825e-08	3.51967e-11	0.824973	0.175027	1.89169e-08
chr1	2900000	3000000	4.31959e-08	4.3364e-12	0.98237	0.0176301	7.75522e-10
chr1	3000000	3100000	9.37053e-07	1.61712e-11	0.999225	0.000774392	8.42878e-11
chr1	3100000	3200000	5.95481e-08	6.62624e-12	0.992479	0.00752056	8.37305e-10
chr1	3200000	3300000	6.00611e-07	2.11499e-11	0.999423	0.000576023	1.91932e-10
chr1	3300000	3400000	0.00015435	9.05488e-08	0.999626	0.000219184	1.04168e-08
chr1	3400000	3500000	0.000220927	3.28751e-08	0.999725	5.36399e-05	8.0381e-10
chr1	3500000	3600000	0.785187	4.41288e-05	0.214769	4.04883e-11	1.98122e-14
chr1	3600000	3700000	0.398054	1.91803e-05	0.601927	2.52183e-09	3.67217e-13
chr1	3700000	3800000	0.806408	5.05573e-06	0.193587	2.81294e-14	3.20883e-18
chr1	3800000	3900000	0.00430538	1.45636e-05	0.995613	6.67449e-05	4.38085e-08
chr1	4000000	4100000	1.45487e-07	2.0444e-10	0.96173	0.0382697	3.59865e-08
chr1	4100000	4200000	2.62091e-08	3.24829e-11	0.91683	0.0831699	1.90596e-08
chr1	4200000	4300000	1.62896e-06	1.8456e-11	0.999974	2.38101e-05	7.13066e-12
chr1	4300000	4400000	1.14857e-10	9.58321e-13	0.506952	0.493048	1.89952e-08
chr1	4400000	4500000	1.77522e-09	2.79478e-12	0.766219	0.233781	1.22958e-08
chr1	4500000	4600000	7.49534e-08	2.70113e-11	0.988253	0.0117465	4.53601e-09
chr1	4600000	4700000	8.8574e-10	1.29302e-12	0.638746	0.361254	7.13471e-09
chr1	4700000	4800000	1.49786e-06	3.87769e-10	0.999321	0.000677006	3.15633e-09
chr1	4800000	4900000	1.12342e-06	9.97934e-10	0.9971	0.00289902	2.41192e-08
chr1	4900000	5000000	2.65949e-10	7.2102e-13	0.67702	0.32298	9.02118e-09
chr1	5000000	5100000	1.58091e-09	8.49719e-12	0.74761	0.25239	4.84231e-08
chr1	5100000	5200000	8.92556e-11	2.27518e-12	0.454603	0.545397	5.73143e-08
chr1	5200000	5300000	4.74756e-09	3.29992e-11	0.801454	0.198546	1.08948e-07
chr1	5300000	5400000	2.91062e-09	3.37646e-11	0.650629	0.349371	1.42527e-07
chr1	5400000	5500000	3.37448e-08	2.94773e-11	0.985415	0.0145848	1.02434e-08
chr1	5500000	5600000	1.23532e-07	4.69281e-11	0.995908	0.00409238	4.48957e-09
chr1	5600000	5700000	4.13654e-08	2.46872e-12	0.998963	0.00103751	2.0931e-10
chr1	5700000	5800000	5.78986e-08	3.74516e-12	0.998664	0.00133557	2.07181e-10
chr1	5800000	5900000	9.11896e-07	1.36283e-10	0.999902	9.6773e-05	4.38384e-10
chr1	5900000	6000000	4.42912e-06	4.72599e-11	0.999993	2.8513e-06	2.85651e-12
chr1	6000000	6100000	0.828323	1.71937e-06	0.171676	9.42805e-14	3.16072e-18
chr1	6100000	6200000	0.0436463	9.04193e-07	0.956353	4.24113e-10	1.54139e-14
chr1	6200000	6300000	0.998531	3.75471e-07	0.00146852	5.5771e-21	3.43748e-24
chr1	6300000	6400000	0.999944	1.14394e-06	5.45182e-05	1.37156e-23	3.47346e-25
chr1	6400000	6500000	0.999995	3.53469e-07	4.49668e-06	2.75397e-28	2.31625e-29
chr1	6500000	6600000	0.999822	1.46045e-06	0.00017697	2.66487e-22	3.19339e-24
chr1	6600000	6700000	1	2.39382e-07	1.16801e-08	3.22371e-35	3.24104e-34
chr1	6700000	6800000	0.999969	7.6304e-07	2.97976e-05	1.9082e-25	6.34317e-27
chr1	6800000	6900000	0.999969	3.28872e-07	3.0184e-05	8.80159e-26	1.33563e-27
chr1	6900000	7000000	0.969002	2.55093e-05	0.0309728	4.30889e-15	8.30993e-18
chr1	7000000	7100000	0.000329492	4.49049e-08	0.999671	8.13933e-09	5.59998e-13
chr1	7100000	7200000	4.49708e-05	1.16841e-08	0.999955	1.7506e-07	1.1754e-11
chr1	7200000	7300000	0.000111328	1.33345e-07	0.999888	2.04292e-07	6.51424e-11
chr1	7300000	7400000	6.27599e-06	1.03894e-09	0.999993	2.51705e-07	7.008e-12
chr1	7400000	7500000	5.79163e-06	8.33247e-09	0.999994	1.06603e-08	2.06151e-12
chr1	7500000	7600000	9.51208e-05	2.45808e-08	0.999905	2.29508e-08	2.15001e-12
chr1	7600000	7700000	1.31349e-05	5.26328e-09	0.999987	1.07043e-07	8.32901e-12
chr1	7700000	7800000	0.00104387	7.32214e-07	0.998955	2.84492e-08	8.92517e-12
chr1	7800000	7900000	0.917908	5.35328e-05	0.0820385	9.81077e-14	1.6001e-16
chr1	7900000	8000000	0.877278	3.90544e-06	0.122718	1.05536e-15	1.54785e-19
chr1	8000000	8100000	0.999971	2.81906e-05	1.23017e-06	3.61578e-28	5.53104e-27
chr1	8100000	8200000	0.999974	2.36976e-05	2.0605e-06	6.85793e-28	5.69161e-27
chr1	8200000	8300000	0.999998	1.64086e-06	5.58746e-07	3.96586e-30	7.94466e-30
chr1	8300000	8400000	0.999995	3.95568e-06	1.56992e-06	2.17591e-28	4.1306e-28
chr1	8400000	8500000	0.999977	2.07574e-05	2.27334e-06	7.48884e-26	4.71509e-25
chr1	8500000	8600000	0.999988	1.19924e-05	3.65624e-08	2.97643e-32	5.23002e-30
chr1	8600000	8700000	0.999994	5.82278e-06	4.17495e-08	1.4926e-31	1.0362e-29
chr1	8700000	8800000	0.999993	7.12371e-06	1.09324e-08	1.28295e-33	3.99799e-31
chr1	8800000	8900000	0.999998	2.22031e-06	2.94641e-09	3.55906e-36	1.26795e-33
chr1	8900000	9000000	0.999998	1.71224e-06	5.37421e-09	2.6516e-36	4.36328e-34
chr1	9000000	9100000	0.999999	7.20268e-07	1.85022e-08	6.58434e-34	1.23536e-32
chr1	9100000	9200000	0.999999	1.33441e-06	2.76309e-09	1.61416e-36	3.66661e-34
chr1	9200000	9300000	0.999999	6.60677e-07	3.55657e-09	9.24292e-36	7.44046e-34
chr1	9300000	9400000	0.999988	7.35497e-06	4.87848e-06	2.9282e-25	3.49799e-25
chr1	9400000	9500000	1	1.81832e-07	4.12412e-08	4.72766e-33	1.14657e-32
chr1	9500000	9600000	0.999975	2.40376e-05	6.18703e-07	1.21911e-30	3.63663e-29
chr1	9600000	9700000	0.999999	8.94232e-07	3.20622e-09	1.77658e-36	2.32473e-34
chr1	9700000	9800000	0.999999	6.68169e-07	5.74411e-10	0	2.45665e-36
chr1	9800000	9900000	0.999999	5.45626e-07	2.30717e-09	5.36412e-37	5.71109e-35
chr1	9900000	10000000	0.999997	2.67799e-06	3.01599e-08	1.61939e-32	7.05666e-31
chr1	10000000	10100000	0.999997	2.97608e-06	1.83978e-08	7.16996e-35	6.59325e-33
chr1	10100000	10200000	0.999999	5.95017e-07	7.11445e-09	1.09578e-35	4.26781e-34
chr1	10200000	10300000	0.999996	4.12647e-06	1.15423e-08	5.04031e-35	9.86883e-33
chr1	10300000	10400000	0.999999	1.11456e-06	2.08331e-08	1.8206e-33	4.67688e-32
chr1	10400000	10500000	0.999998	2.20775e-06	3.36264e-08	1.08114e-32	3.5408e-31
chr1	10500000	10600000	0.999999	1.25693e-06	2.3264e-08	3.38213e-33	8.89128e-32
chr1	10600000	10700000	0.999989	3.43532e-06	7.69823e-06	2.76578e-25	1.04219e-25
chr1	10700000	10800000	0.731305	0.000972286	0.267723	7.82399e-10	5.42671e-12
chr1	10800000	10900000	0.988138	5.03115e-06	0.0118565	1.19496e-16	1.17994e-19
chr1	10900000	11000000	0.999546	1.81661e-05	0.000435648	9.64356e-20	5.06293e-21
chr1	11000000	11100000	1	3.53331e-07	6.98921e-09	4.41374e-36	1.06494e-34
chr1	11100000	11200000	0.999985	1.46555e-05	3.40245e-07	2.27857e-30	6.40859e-29
chr1	11200000	11300000	0.999976	8.14413e-06	1.61131e-05	2.89122e-24	1.28799e-24
chr1	11300000	11400000	0.999987	8.50359e-07	1.20427e-05	9.59105e-26	6.76188e-27
chr1	11400000	11500000	0.856724	3.78195e-06	0.143272	1.08959e-14	1.13585e-18
chr1	11500000	11600000	0.0492366	5.45973e-06	0.950758	6.5176e-09	8.64076e-13
chr1	11600000	11700000	0.158322	2.63548e-05	0.841651	4.9407e-09	1.31428e-12
chr1	11700000	11800000	0.999988	1.8116e-06	1.02465e-05	2.89871e-25	4.68405e-26
chr1	11800000	11900000	0.999999	5.88214e-07	4.30939e-07	2.03657e-29	1.90484e-29
chr1	11900000	12000000	0.999999	6.00758e-07	3.95989e-08	4.25992e-33	3.45028e-32
chr1	12000000	12100000	1	3.52992e-07	2.27174e-09	6.10931e-37	4.14982e-35
chr1	12100000	12200000	0.999999	1.39029e-06	8.09294e-09	1.18944e-34	9.66263e-33
chr1	12200000	12300000	0.999999	7.81209e-07	9.87005e-09	1.73323e-34	6.2553e-33
chr1	12300000	12400000	0.987401	6.6612e-05	0.0125322	3.99895e-16	4.24298e-18
chr1	12400000	12500000	0.992208	2.39331e-05	0.00776762	3.41558e-17	2.12599e-19
chr1	12500000	12600000	0.745676	2.29049e-05	0.254301	6.39854e-13	2.26308e-16
chr1	12600000	12700000	0.00478013	2.2349e-06	0.995218	3.30087e-09	9.02855e-13
chr1	12700000	12800000	0.000346756	2.17116e-07	0.999653	7.89163e-09	1.84559e-12
chr1	12800000	12900000	1.58384e-06	8.54316e-10	0.999995	3.97577e-06	1.75309e-10
chr1	12900000	13000000	2.19691e-06	1.3474e-08	0.999989	8.30121e-06	4.44597e-09
chr1	13000000	13100000	0.000117881	1.27005e-06	0.999862	1.86354e-05	3.5088e-08
chr1	13100000	13200000	8.32455e-06	6.38748e-09	0.999985	6.16357e-06	5.96465e-10
chr1	13200000	13300000	4.98659e-05	1.80063e-06	0.988407	0.0115323	8.9752e-06
chr1	13300000	13400000	1.76666e-05	1.46309e-07	0.999926	5.59045e-05	5.01918e-08
chr1	13400000	13500000	1.24567e-05	7.46797e-08	0.99998	7.52309e-06	4.95515e-09
chr1	13500000	13600000	0.000976399	7.54726e-06	0.998992	2.39772e-05	3.81226e-08
chr1	13600000	13700000	5.36307e-06	2.09779e-08	0.999988	6.31163e-06	2.76734e-09
chr1	13700000	13800000	8.20883e-05	1.28945e-07	0.999917	3.78887e-07	1.29878e-10
chr1	13800000	13900000	6.44517e-06	7.75428e-09	0.999994	4.89737e-08	8.87422e-12
chr1	13900000	14000000	0.000390307	3.28789e-06	0.999606	1.96825e-09	4.1318e-12
chr1	14000000	14100000	0.999978	2.07198e-05	1.05352e-06	1.64047e-28	2.12079e-27
chr1	14100000	14200000	0.00152351	2.52205e-06	0.998474	1.30617e-08	8.17526e-12
chr1	14200000	14300000	5.12153e-05	9.77262e-08	0.999948	3.14479e-07	1.20055e-10
chr1	14300000	14400000	3.97184e-06	3.21646e-08	0.999966	2.96448e-05	1.90053e-08
chr1	14400000	14500000	5.55926e-06	1.14267e-07	0.999986	7.90806e-06	1.65653e-08
chr1	14500000	14600000	7.486e-06	1.32169e-08	0.999952	4.06092e-05	6.34704e-09
chr1	14600000	14700000	4.3365e-06	1.97004e-08	0.999946	4.93408e-05	1.55547e-08
chr1	14700000	14800000	3.00214e-06	2.21047e-08	0.999994	3.02317e-06	1.88481e-09
chr1	14800000	14900000	0.000250436	4.96418e-07	0.999749	6.45092e-08	2.62778e-11
chr1	14900000	15000000	0.000195431	6.07853e-07	0.999804	2.96579e-08	1.67828e-11
chr1	15000000	15100000	3.68455e-05	1.92635e-08	0.999963	1.9993e-07	1.75982e-11
chr1	15100000	15200000	3.75919e-05	3.47028e-08	0.999962	8.13958e-08	1.37142e-11
chr1	15200000	15300000	0.000262653	1.28843e-07	0.999737	1.95168e-08	2.86006e-12
chr1	15300000	15400000	0.0002282	3.6927e-07	0.999771	1.82096e-07	8.9344e-11
chr1	15400000	15500000	0.5121	0.000470742	0.48743	2.5944e-10	9.19664e-13
chr1	15500000	15600000	0.99648	1.9674e-05	0.00350047	2.83994e-18	3.02966e-20
chr1	15600000	15700000	0.985738	5.35852e-05	0.014208	1.05827e-15	7.75851e-18
chr1	15700000	15800000	0.999818	6.46676e-06	0.000175293	8.96157e-22	4.1879e-23
chr1	15800000	15900000	0.999999	6.08242e-07	1.91818e-07	4.33563e-31	8.49342e-31
chr1	15900000	16000000	1	1.27882e-07	1.39125e-09	6.64423e-38	2.54965e-36
chr1	16000000	16100000	0.999999	8.2847e-07	2.8949e-08	2.48549e-33	3.60603e-32
chr1	16100000	16200000	0.999999	8.10784e-07	1.69949e-09	7.10254e-38	1.62954e-35
chr1	16200000	16300000	1	3.39204e-07	2.17212e-09	1.59875e-36	1.04273e-34
chr1	16300000	16400000	0.999973	1.44132e-05	1.21302e-05	7.41342e-24	7.47769e-24
chr1	16400000	16500000	0.999713	3.55003e-05	0.000251267	5.33788e-20	8.26046e-21
chr1	16500000	16600000	0.999989	7.69225e-06	3.32287e-06	8.25132e-26	1.43611e-25
chr1	16600000	16700000	1	1.80571e-07	8.53461e-10	0	1.77224e-37
chr1	16700000	16800000	0.999998	2.22265e-06	1.59102e-08	2.47197e-34	1.77605e-32
chr1	16800000	16900000	0.999593	2.02469e-06	0.000405443	8.66427e-21	6.72294e-23
chr1	16900000	17000000	0.999924	4.34195e-08	7.56282e-05	1.36194e-24	1.31416e-27
chr1	17000000	17100000	0.974867	7.52039e-06	0.0251257	5.33702e-16	4.08571e-19
chr1	17100000	17200000	0.298588	0.000539251	0.700873	2.07585e-08	4.6834e-11
chr1	17200000	17300000	0.999473	1.80108e-06	0.000525148	7.98363e-21	4.5294e-23
chr1	17300000	17400000	0.99998	1.33839e-05	6.36072e-06	3.25449e-28	6.93069e-28
chr1	17400000	17500000	0.973226	1.89028e-05	0.0267549	1.99513e-15	3.31195e-18
chr1	17500000	17600000	0.280135	2.86292e-05	0.719837	1.92529e-09	4.41668e-13
chr1	17600000	17700000	0.104975	3.88122e-05	0.894986	6.21811e-09	2.70474e-12
chr1	17700000	17800000	0.993971	2.73924e-06	0.006026	1.41473e-18	1.5763e-21
chr1	17800000	17900000	0.949027	3.84819e-07	0.0509731	2.39048e-17	7.04502e-22
chr1	17900000	18000000	0.000484871	9.45619e-07	0.999514	6.67377e-07	4.30052e-10
chr1	18000000	18100000	5.88995e-05	1.58996e-08	0.999941	5.40715e-07	3.86883e-11
chr1	18100000	18200000	6.04522e-05	2.35309e-08	0.999939	3.16221e-07	3.23559e-11
chr1	18200000	18300000	3.10321e-05	9.58194e-09	0.999969	5.2617e-07	3.76897e-11
chr1	18300000	18400000	3.83306e-05	8.79659e-09	0.999961	7.71267e-07	4.25493e-11
chr1	18400000	18500000	2.80706e-05	8.54069e-09	0.999969	2.41452e-06	1.41585e-10
chr1	18500000	18600000	7.04402e-05	3.14433e-08	0.999929	8.4569e-07	9.8901e-11
chr1	18600000	18700000	0.00024347	1.15142e-07	0.999755	1.06027e-06	1.49193e-10
chr1	18700000	18800000	4.3771e-05	7.84555e-09	0.999956	1.32074e-07	6.8648e-12
chr1	18800000	18900000	4.89853e-05	1.902e-08	0.99995	7.23867e-07	7.16955e-11
chr1	18900000	19000000	6.70514e-05	1.11833e-08	0.999932	6.98805e-07	2.98422e-11
chr1	19000000	19100000	5.81004e-05	1.97597e-08	0.999941	8.11397e-07	6.69719e-11
chr1	19100000	19200000	0.000265745	2.50071e-07	0.999733	9.53186e-07	2.55648e-10
chr1	19200000	19300000	0.997989	7.1349e-06	0.00200345	3.07985e-18	1.86886e-20
chr1	19300000	19400000	0.801048	0.000162501	0.19879	1.41374e-11	2.62655e-14
chr1	19400000	19500000	0.99951	2.51791e-05	0.000464742	2.61451e-19	1.7479e-20
chr1	19500000	19600000	0.999989	5.61002e-06	5.2389e-06	1.28734e-25	1.0948e-25
chr1	19600000	19700000	0.999723	3.11155e-06	0.000273985	3.00347e-21	4.81313e-23
chr1	19700000	19800000	0.999971	2.69286e-06	2.60151e-05	4.53176e-24	4.67618e-25
chr1	19800000	19900000	0.999943	1.62138e-06	5.51986e-05	9.19056e-25	3.79442e-26
chr1	19900000	20000000	0.99995	5.816e-06	4.45356e-05	2.69847e-23	3.66304e-24
chr1	20000000	20100000	0.999585	2.10566e-06	0.000412437	1.18208e-21	1.00909e-23
chr1	20100000	20200000	0.958118	5.36692e-06	0.0418766	2.9205e-16	1.14738e-19
chr1	20200000	20300000	0.859554	5.98611e-05	0.140386	7.38114e-13	8.05044e-16
chr1	20300000	20400000	0.128663	1.65394e-05	0.87132	4.31318e-10	1.0148e-13
chr1	20400000	20500000	0.986198	2.56494e-05	0.0137766	6.47243e-16	2.42969e-18
chr1	20500000	20600000	0.0589622	1.5882e-05	0.941022	8.35724e-09	2.40225e-12
chr1	20600000	20700000	0.0216875	3.345e-06	0.978309	4.22196e-09	6.78334e-13
chr1	20700000	20800000	0.00156596	1.27957e-06	0.998433	6.29668e-08	2.57174e-11
chr1	20800000	20900000	0.155113	0.000175883	0.844712	4.65755e-09	5.84379e-12
chr1	20900000	21000000	0.999882	1.06686e-06	0.000116802	3.07679e-23	4.05092e-25
chr1	21000000	21100000	0.999988	8.62923e-06	3.03036e-06	6.02818e-26	1.25103e-25
chr1	21100000	21200000	0.999982	1.80639e-05	3.60243e-07	7.7058e-30	2.4316e-28
chr1	21200000	21300000	0.999987	1.1272e-05	1.3205e-06	9.30547e-27	5.3378e-26
chr1	21300000	21400000	0.999997	2.8725e-06	3.03131e-08	8.3614e-33	3.9806e-31
chr1	21400000	21500000	0.875158	0.124741	0.000100752	1.94662e-21	1.62729e-18
chr1	21500000	21600000	0.99991	5.09843e-05	3.85664e-05	2.97975e-22	3.50563e-22
chr1	21600000	21700000	0.999999	1.19425e-06	2.64941e-08	1.06422e-32	2.32559e-31
chr1	21700000	21800000	0.997057	0.000239666	0.002703	1.70405e-16	1.87478e-17
chr1	21800000	21900000	0.995922	6.85953e-05	0.00400903	8.76471e-17	2.28381e-18
chr1	21900000	22000000	0.990749	0.000855302	0.00839541	2.11313e-14	2.65831e-15
chr1	22000000	22100000	0.999988	1.19418e-05	5.65502e-08	1.74481e-31	2.00246e-29
chr1	22100000	22200000	1	4.56411e-07	6.86956e-09	7.10946e-35	2.09672e-33
chr1	22200000	22300000	0.999972	1.57465e-05	1.20422e-05	4.99857e-24	5.38355e-24
chr1	22300000	22400000	0.999999	7.31471e-07	5.39268e-09	3.94867e-36	2.60977e-34
chr1	22400000	22500000	0.999553	3.98019e-05	0.000407004	2.1747e-19	2.43077e-20
chr1	22500000	22600000	0.749239	0.000165522	0.250596	3.43183e-11	4.92168e-14
chr1	22600000	22700000	0.246954	0.000119987	0.752926	5.21164e-09	3.54171e-12
chr1	22700000	22800000	0.961969	5.70792e-05	0.0379742	3.03388e-14	9.57608e-17
chr1	22800000	22900000	0.805313	9.3102e-05	0.194594	6.66118e-12	7.4494e-15
chr1	22900000	23000000	0.0364946	3.86508e-05	0.963467	1.1716e-07	7.04021e-11
chr1	23000000	23100000	0.832652	2.85009e-05	0.16732	1.05683e-12	4.63269e-16
chr1	23100000	23200000	0.632899	0.000304133	0.366797	4.28184e-10	7.94315e-13
chr1	23200000	23300000	0.608571	9.37556e-05	0.391336	5.52613e-11	4.45642e-14
chr1	23300000	23400000	0.999998	1.99344e-06	1.74725e-07	1.28016e-30	8.48892e-30
chr1	23400000	23500000	1	1.50322e-07	3.93239e-09	2.50213e-36	4.19052e-35
chr1	23500000	23600000	0.999999	5.57091e-07	5.40686e-07	9.73475e-30	6.89361e-30
chr1	23600000	23700000	0.999999	6.004e-07	6.591e-09	5.94594e-35	2.35773e-33
chr1	23700000	23800000	0.999998	1.23612e-06	6.23976e-07	6.02835e-29	7.96235e-29
chr1	23800000	23900000	0.999998	2.02525e-06	5.96503e-09	3.48494e-35	5.67646e-33
chr1	23900000	24000000	0.999996	4.40773e-06	3.00056e-09	4.85363e-36	3.33363e-33
chr1	24000000	24100000	0.999999	1.168e-06	1.08614e-09	8.72361e-38	4.16962e-35
chr1	24100000	24200000	1	2.66813e-07	5.72107e-10	1.20252e-38	2.2589e-36
chr1	24200000	24300000	0.999999	7.5574e-07	9.67581e-10	7.54166e-38	2.56151e-35
chr1	24300000	24400000	1	5.12513e-07	2.81896e-08	1.8779e-33	1.73983e-32
chr1	24400000	24500000	0.999921	7.84255e-06	7.07779e-05	1.06637e-22	1.27443e-23
chr1	24500000	24600000	0.999957	3.75469e-05	5.04803e-06	6.32944e-26	3.50611e-25
chr1	24600000	24700000	0.999916	9.69436e-06	7.44158e-05	1.64897e-22	2.2496e-23
chr1	24700000	24800000	0.999967	1.63678e-05	1.64715e-05	8.70296e-24	7.28809e-24
chr1	24800000	24900000	0.999995	8.14045e-07	4.3916e-06	7.15123e-28	1.25883e-28
chr1	24900000	25000000	0.999947	5.09152e-05	1.7853e-06	3.22932e-27	6.05134e-26
chr1	25000000	25100000	0.999993	6.62194e-06	2.8361e-09	9.22373e-37	1.05456e-33
chr1	25100000	25200000	0.999972	2.81151e-05	1.05485e-07	3.03964e-31	4.92236e-29
chr1	25200000	25300000	0.999523	0.00047068	6.26028e-06	1.09083e-24	5.35619e-23
chr1	25300000	25400000	0.999982	1.81338e-05	1.48765e-07	4.70863e-30	3.16421e-28
chr1	25400000	25500000	0.999972	2.75951e-05	5.82247e-07	2.66558e-28	7.43461e-27
chr1	25500000	25600000	0.999999	1.45597e-06	1.33166e-08	2.39861e-36	1.48863e-34
chr1	25600000	25700000	0.999998	2.14821e-06	4.24395e-08	2.77148e-32	6.98718e-31
chr1	25700000	25800000	0.999997	3.15752e-06	4.79872e-08	6.43185e-32	2.1045e-30
chr1	25800000	25900000	0.999131	0.000848655	2.08675e-05	2.397e-23	7.58535e-22
chr1	25900000	26000000	0.999997	2.32898e-06	6.55577e-07	4.33507e-29	1.02274e-28
chr1	26000000	26100000	0.999787	2.13027e-06	0.000210444	5.17936e-22	7.50742e-24
chr1	26100000	26200000	0.999997	2.59373e-06	5.35063e-08	1.214e-31	3.00964e-30
chr1	26200000	26300000	1	1.8518e-07	1.38176e-08	6.38588e-35	4.24573e-34
chr1	26300000	26400000	0.999999	5.9462e-07	7.03771e-07	3.09353e-29	1.84174e-29
chr1	26400000	26500000	1	1.67718e-07	3.70843e-08	1.21279e-33	3.01282e-33
chr1	26500000	26600000	1	3.63991e-07	4.76213e-09	1.89957e-36	6.67348e-35
chr1	26600000	26700000	1	1.47342e-07	7.53337e-10	0	6.96206e-37
chr1	26700000	26800000	1	1.58308e-07	1.19155e-09	3.7912e-38	2.09946e-36
chr1	26800000	26900000	1	4.55186e-07	5.51307e-10	0	1.97551e-36
chr1	26900000	27000000	0.999997	3.49519e-06	4.4713e-09	1.1919e-36	5.0844e-34
chr1	27000000	27100000	0.999999	6.98082e-07	9.29408e-10	6.20005e-38	2.02666e-35
chr1	27100000	27200000	0.999999	1.17587e-06	1.01684e-09	8.30066e-38	4.21855e-35
chr1	27200000	27300000	1	1.03571e-07	6.06456e-10	0	1.4407e-37
chr1	27300000	27400000	1	3.79698e-08	8.95703e-10	0	1.46663e-37
chr1	27400000	27500000	1	2.97144e-07	2.857e-09	1.55997e-36	6.89972e-35
chr1	27500000	27600000	0.999999	6.65719e-07	1.46812e-09	1.62238e-38	3.60261e-36
chr1	27600000	27700000	0.999997	2.98704e-06	2.04974e-08	6.47802e-33	4.535e-31
chr1	27700000	27800000	0.999997	3.30393e-06	3.60302e-09	5.69312e-36	2.56245e-33
chr1	27800000	27900000	0.999993	6.77769e-06	1.35255e-08	1.34704e-33	3.47277e-31
chr1	27900000	28000000	0.999986	1.36605e-05	2.05438e-08	1.20991e-32	3.82933e-30
chr1	28000000	28100000	0.999996	3.88126e-06	4.82075e-09	5.03982e-36	2.1264e-33
chr1	28100000	28200000	0.999994	6.28633e-06	1.26892e-08	6.64096e-34	1.71164e-31
chr1	28200000	28300000	0.999995	5.21781e-06	6.06791e-09	1.10817e-34	4.35772e-32
chr1	28300000	28400000	0.999986	1.37253e-05	2.47617e-08	5.56041e-33	1.69374e-30
chr1	28400000	28500000	0.999996	4.24104e-06	1.58467e-09	3.99979e-37	4.75929e-34
chr1	28500000	28600000	0.999989	1.06815e-05	1.02536e-08	7.60312e-34	3.80858e-31
chr1	28600000	28700000	0.999999	1.04799e-06	3.97537e-09	3.20446e-37	4.38908e-35
chr1	28700000	28800000	0.999996	4.05457e-06	4.31738e-09	4.67571e-36	2.25112e-33
chr1	28800000	28900000	0.999996	4.11508e-06	3.8792e-09	1.98898e-36	1.08653e-33
chr1	28900000	29000000	0.999992	8.14889e-06	1.05617e-08	1.28758e-34	5.40722e-32
chr1	29000000	29100000	0.999999	5.43213e-07	2.80053e-09	9.82988e-38	9.58856e-36
chr1	29100000	29200000	0.999928	4.32802e-06	6.73602e-05	3.52544e-23	2.65971e-24
chr1	29200000	29300000	0.999996	3.5244e-06	8.93527e-08	8.70852e-32	1.9117e-30
chr1	29300000	29400000	0.999991	3.014e-06	5.85031e-06	1.58653e-26	7.10322e-27
chr1	29400000	29500000	0.999985	1.72148e-06	1.29964e-05	7.33507e-26	9.91536e-27
chr1	29500000	29600000	0.997143	4.90759e-06	0.00285209	1.24818e-18	4.14174e-21
chr1	29600000	29700000	0.00143166	1.20773e-06	0.998567	1.91875e-07	6.68994e-11
chr1	29700000	29800000	2.28738e-05	1.97991e-08	0.999977	2.99586e-07	5.32322e-11
chr1	29800000	29900000	8.84157e-05	1.88982e-07	0.999908	3.13643e-06	1.41449e-09
chr1	30000000	30100000	0.000158017	1.70382e-07	0.99984	2.29793e-06	6.23672e-10
chr1	30100000	30200000	7.49343e-05	3.00594e-08	0.999925	1.33244e-07	1.66182e-11
chr1	30200000	30300000	3.13577e-05	3.56677e-08	0.999966	2.41943e-06	5.11665e-10
chr1	30300000	30400000	2.11882e-05	1.04743e-08	0.999977	1.55915e-06	1.63356e-10
chr1	30400000	30500000	1.74511e-05	8.0951e-09	0.999982	4.79587e-07	4.96362e-11
chr1	30500000	30600000	2.21248e-05	5.47253e-09	0.999977	5.12426e-07	2.73036e-11
chr1	30600000	30700000	2.46348e-05	1.0524e-08	0.999975	6.40152e-07	5.95269e-11
chr1	30700000	30800000	1.13504e-05	4.58311e-09	0.999988	4.45758e-07	3.6887e-11
chr1	30800000	30900000	3.69696e-05	1.32706e-08	0.999962	1.12845e-06	8.3884e-11
chr1	30900000	31000000	2.07033e-06	1.38565e-06	0.999964	3.15936e-05	8.5647e-07
chr1	31000000	31100000	5.35611e-05	3.89043e-08	0.999946	2.04852e-07	4.01181e-11
chr1	31100000	31200000	0.00313216	7.31671e-06	0.99686	9.25526e-07	7.60604e-10
chr1	31200000	31300000	0.999992	2.72783e-06	5.10638e-06	1.12867e-25	5.0582e-26
chr1	31300000	31400000	0.984964	0.000174612	0.0148611	1.75467e-14	3.33908e-16
chr1	31400000	31500000	0.999995	3.76402e-06	1.51984e-06	5.14982e-27	9.23073e-27
chr1	31500000	31600000	1	2.65098e-07	2.21234e-08	8.18525e-35	5.15921e-34
chr1	31600000	31700000	0.999986	3.30578e-07	1.41127e-05	5.22884e-27	1.57286e-28
chr1	31700000	31800000	0.999987	8.07513e-07	1.19383e-05	6.04529e-26	4.20254e-27
chr1	31800000	31900000	0.999996	2.44821e-06	1.79071e-06	2.62754e-27	2.63003e-27
chr1	31900000	32000000	0.99999	9.7045e-06	3.45635e-07	1.96148e-29	3.25867e-28
chr1	32000000	32100000	0.999933	3.74618e-05	2.98812e-05	1.39305e-22	1.53881e-22
chr1	32100000	32200000	0.999871	6.65433e-05	6.27744e-05	4.32826e-21	4.44254e-21
chr1	32200000	32300000	0.999884	7.87807e-05	3.70332e-05	1.18357e-21	2.28992e-21
chr1	32300000	32400000	0.999996	4.14454e-06	5.98407e-09	4.10995e-35	1.42718e-32
chr1	32400000	32500000	0.999992	7.7523e-06	5.61842e-09	2.54694e-35	1.7657e-32
chr1	32500000	32600000	0.999999	1.48502e-06	2.09658e-09	1.06881e-36	3.50132e-34
chr1	32600000	32700000	0.999995	4.65865e-06	5.83551e-09	8.47932e-35	3.25644e-32
chr1	32700000	32800000	1	5.32084e-07	7.44282e-10	0	1.90292e-36
chr1	32800000	32900000	0.999998	2.30144e-06	7.45406e-09	9.79226e-35	1.46113e-32
chr1	32900000	33000000	0.999977	2.26213e-05	6.81834e-07	9.69729e-29	2.06025e-27
chr1	33000000	33100000	0.999995	4.54137e-06	3.16017e-08	3.79452e-34	3.24679e-32
chr1	33100000	33200000	0.999997	3.02602e-06	1.28976e-08	3.39052e-35	4.46496e-33
chr1	33200000	33300000	0.999996	4.1037e-06	2.80189e-08	7.96846e-33	5.98795e-31
chr1	33300000	33400000	0.999996	3.69998e-06	3.20683e-07	2.43879e-29	1.69693e-28
chr1	33400000	33500000	0.999999	7.6903e-07	3.69298e-09	7.28536e-36	6.71656e-34
chr1	33500000	33600000	0.999992	6.25295e-06	2.05148e-06	9.99094e-27	2.15501e-26
chr1	33600000	33700000	0.999711	6.31718e-06	0.00028317	2.67725e-21	8.19749e-23
chr1	33700000	33800000	0.97789	9.55552e-05	0.0220147	7.88971e-15	6.5134e-17
chr1	33800000	33900000	0.988278	0.000195837	0.0115261	8.0382e-15	2.13958e-16
chr1	33900000	34000000	0.928398	7.13802e-05	0.0715309	9.61637e-14	2.2836e-16
chr1	34000000	34100000	5.63587e-05	2.04632e-08	0.999944	5.33841e-08	5.44586e-12
chr1	34100000	34200000	8.18951e-06	1.16116e-08	0.999991	3.48491e-07	6.58669e-11
chr1	34200000	34300000	3.61219e-06	5.17197e-09	0.999992	4.43303e-06	6.83763e-10
chr1	34300000	34400000	1.80314e-06	8.42973e-09	0.999996	2.12097e-06	9.49246e-10
chr1	34400000	34500000	8.79666e-06	7.00962e-09	0.999991	6.4049e-07	9.3492e-11
chr1	34500000	34600000	1.75679e-06	9.73576e-09	0.999996	1.89625e-06	1.01385e-09
chr1	34600000	34700000	1.69932e-05	9.51995e-09	0.999982	5.01367e-07	5.51461e-11
chr1	34700000	34800000	7.36237e-06	9.69323e-08	0.999978	1.45506e-05	1.23964e-08
chr1	34800000	34900000	0.000123616	1.49641e-07	0.999876	1.75215e-07	6.06016e-11
chr1	34900000	35000000	0.000380928	1.73831e-06	0.999617	1.88046e-07	1.98388e-10
chr1	35000000	35100000	2.39564e-05	1.22127e-06	0.999974	5.54886e-07	2.74759e-09
chr1	35100000	35200000	6.83276e-05	3.96387e-08	0.999931	1.76817e-07	2.80694e-11
chr1	35200000	35300000	0.00361203	1.43902e-05	0.996373	2.28844e-07	3.53178e-10
chr1	35300000	35400000	0.934943	5.56997e-05	0.0650012	1.04579e-13	2.05418e-16
chr1	35400000	35500000	0.999915	5.79632e-05	2.73698e-05	1.14472e-24	2.48274e-24
chr1	35500000	35600000	0.999958	3.92784e-05	2.85314e-06	2.36921e-27	2.43176e-26
chr1	35600000	35700000	0.99998	1.95916e-05	5.52187e-07	5.05326e-29	1.14404e-27
chr1	35700000	35800000	0.999998	1.8402e-06	1.40357e-08	5.34584e-34	3.41844e-32
chr1	35800000	35900000	0.999995	4.69033e-06	1.27035e-07	1.81728e-30	3.65972e-29
chr1	35900000	36000000	0.99999	1.00146e-05	1.78273e-07	1.34218e-29	4.09368e-28
chr1	36000000	36100000	0.999968	2.93535e-05	2.45624e-06	1.33241e-25	1.09421e-24
chr1	36100000	36200000	0.999997	2.56893e-06	9.85781e-08	1.3439e-31	1.93722e-30
chr1	36200000	36300000	0.999989	1.0525e-05	8.15969e-08	1.05365e-31	7.91942e-30
chr1	36300000	36400000	1	4.30733e-07	1.71147e-08	4.6127e-34	5.6779e-33
chr1	36400000	36500000	0.999998	1.7917e-06	6.17166e-09	3.81355e-35	5.25929e-33
chr1	36500000	36600000	0.999998	1.6585e-06	2.05709e-08	3.53694e-33	1.35235e-31
chr1	36600000	36700000	0.999994	5.61744e-06	1.30853e-08	2.761e-34	6.46554e-32
chr1	36700000	36800000	0.999999	9.33805e-07	7.64063e-09	8.93503e-35	5.06063e-33
chr1	36800000	36900000	0.999999	5.79506e-07	7.53569e-09	7.0408e-35	2.42089e-33
chr1	36900000	37000000	0.999788	6.12315e-07	0.000211119	1.45215e-22	6.76235e-25
chr1	37000000	37100000	0.00101737	1.171e-06	0.998981	5.46914e-07	2.30579e-10
chr1	37100000	37200000	0.000389646	6.34925e-07	0.99961	1.24346e-07	7.83872e-11
chr1	37200000	37300000	0.000295074	5.51484e-07	0.999704	2.0726e-07	1.41271e-10
chr1	37300000	37400000	5.59318e-05	3.58677e-08	0.999944	1.7227e-07	3.35612e-11
chr1	37400000	37500000	0.000117877	6.9259e-08	0.999881	5.61799e-07	9.60322e-11
chr1	37500000	37600000	0.000331548	8.51579e-08	0.999668	4.59943e-08	5.35486e-12
chr1	37600000	37700000	8.7055e-05	3.32274e-07	0.999913	1.07841e-07	8.81076e-11
chr1	37700000	37800000	0.0911905	5.80963e-05	0.908751	7.44877e-09	4.65577e-12
chr1	37800000	37900000	0.00143424	4.37961e-06	0.998561	1.57864e-07	2.01923e-10
chr1	37900000	38000000	0.999996	1.22811e-06	3.17922e-06	9.25778e-28	3.06903e-28
chr1	38000000	38100000	0.999994	2.30165e-06	3.87821e-06	3.41999e-26	1.63754e-26
chr1	38100000	38200000	0.999721	2.75974e-05	0.000250972	4.15068e-20	5.09425e-21
chr1	38200000	38300000	0.999975	1.01512e-05	1.48288e-05	5.06212e-24	3.00367e-24
chr1	38300000	38400000	0.999996	3.75344e-06	5.77083e-09	2.56845e-35	8.44409e-33
chr1	38400000	38500000	0.999997	3.22086e-06	1.36033e-08	1.50669e-34	1.90628e-32
chr1	38500000	38600000	0.999335	0.000138918	0.000526519	1.94396e-18	5.46708e-19
chr1	38600000	38700000	0.918569	0.000182203	0.0812487	5.75882e-13	2.69874e-15
chr1	38700000	38800000	0.210082	6.03484e-05	0.789857	2.03203e-09	9.54663e-13
chr1	38800000	38900000	0.0044677	2.65451e-05	0.995506	4.01641e-08	1.01703e-10
chr1	38900000	39000000	0.928251	0.00104068	0.0707082	1.8426e-12	4.76645e-14
chr1	39000000	39100000	0.732289	0.000824127	0.266887	4.09682e-11	3.10748e-13
chr1	39100000	39200000	0.0154994	2.73577e-05	0.984473	1.0409e-08	1.05566e-11
chr1	39200000	39300000	0.114364	0.00064039	0.884996	4.95799e-08	1.81186e-10
chr1	39300000	39400000	0.999986	1.32024e-05	5.30961e-07	1.38417e-29	2.19795e-28
chr1	39400000	39500000	0.99998	1.94668e-05	1.98773e-07	5.86975e-31	3.68749e-29
chr1	39500000	39600000	0.999984	1.63647e-05	6.68143e-08	6.81235e-32	9.84695e-30
chr1	39600000	39700000	0.999999	1.06035e-06	3.08551e-09	8.45716e-36	1.25909e-33
chr1	39700000	39800000	0.999958	4.14262e-05	3.10119e-07	3.28939e-28	2.50009e-26
chr1	39800000	39900000	0.99998	1.98167e-05	5.70548e-08	2.0067e-31	3.90125e-29
chr1	39900000	40000000	0.999811	0.000186208	2.62328e-06	7.95202e-25	3.59486e-23
chr1	40000000	40100000	0.997479	0.0025204	7.90617e-07	8.77695e-28	1.73663e-24
chr1	40100000	40200000	0.999987	1.30374e-05	1.51904e-07	1.0648e-29	4.93335e-28
chr1	40200000	40300000	0.999986	1.36835e-05	9.20619e-08	3.9433e-30	3.05936e-28
chr1	40300000	40400000	0.999997	3.24607e-06	4.188e-09	7.02348e-36	2.69787e-33
chr1	40400000	40500000	0.99999	9.75429e-06	7.48237e-09	9.58405e-35	6.31386e-32
chr1	40500000	40600000	0.999926	7.35366e-05	1.34531e-07	5.81468e-30	1.92152e-27
chr1	40600000	40700000	0.999911	8.85832e-05	1.35258e-07	1.58318e-29	5.53075e-27
chr1	40700000	40800000	0.999773	0.00022712	1.30182e-07	8.01941e-30	7.80451e-27
chr1	40800000	40900000	0.998825	0.00117426	3.93527e-07	8.25121e-28	1.28615e-24
chr1	40900000	41000000	0.999946	5.40142e-05	2.49963e-08	1.89476e-32	2.07644e-29
chr1	41000000	41100000	0.999322	0.000650035	2.80391e-05	1.07761e-23	2.15559e-22
chr1	41100000	41200000	0.999997	2.70675e-06	1.13315e-08	6.07345e-34	6.95248e-32
chr1	41200000	41300000	0.999994	6.1584e-06	6.87222e-08	6.28666e-31	2.84638e-29
chr1	41300000	41400000	0.99997	2.85589e-05	1.34401e-06	5.68965e-27	7.7015e-26
chr1	41400000	41500000	0.999982	1.79724e-05	4.64957e-07	1.92391e-29	4.57419e-28
chr1	41500000	41600000	0.993762	0.0061362	0.000101706	3.51678e-21	1.69489e-19
chr1	41600000	41700000	0.656868	0.342764	0.000367569	5.14389e-18	3.16609e-15
chr1	41700000	41800000	0.920715	0.0154031	0.0638824	3.95658e-12	1.35674e-12
chr1	41800000	41900000	0.997409	0.000225984	0.00236485	3.48692e-17	4.32622e-18
chr1	41900000	42000000	0.754861	0.015155	0.229984	8.1417e-10	7.93094e-11
chr1	42000000	42100000	0.507396	0.464915	0.0276887	1.26355e-11	2.2329e-10
chr1	42100000	42200000	0.999394	0.000603281	2.30651e-06	2.00563e-25	3.52195e-23
chr1	42200000	42300000	0.997661	0.00229936	3.9996e-05	1.97769e-21	8.24993e-20
chr1	42300000	42400000	0.797054	0.200354	0.00259186	3.44299e-15	2.28543e-13
chr1	42400000	42500000	0.563823	0.434676	0.00150134	2.98297e-15	6.77944e-13
chr1	42500000	42600000	0.424995	0.527511	0.0474941	1.53357e-11	2.29561e-10
chr1	42600000	42700000	0.949442	0.0470716	0.00348673	1.38248e-14	1.61596e-13
chr1	42700000	42800000	0.997109	0.00286742	2.40939e-05	1.08541e-22	1.02428e-20
chr1	42800000	42900000	0.999277	0.000281997	0.000441399	6.05453e-20	4.46757e-20
chr1	42900000	43000000	0.999317	0.000605057	7.80457e-05	6.04607e-22	4.19442e-21
chr1	43000000	43100000	0.983115	0.00177554	0.0151096	1.03123e-14	1.88929e-15
chr1	43100000	43200000	0.89358	0.106377	4.2301e-05	2.29889e-22	3.47335e-19
chr1	43200000	43300000	0.999919	7.63798e-05	4.73805e-06	9.95256e-25	1.12125e-23
chr1	43300000	43400000	0.99225	0.00352112	0.00422888	9.96685e-15	8.47517e-15
chr1	43400000	43500000	0.99997	4.4003e-06	2.54106e-05	2.24789e-24	3.94325e-25
chr1	43500000	43600000	0.00270407	0.151661	0.845628	6.23704e-07	6.23207e-06
chr1	43600000	43700000	0.999153	0.000609231	0.000237827	7.34231e-19	1.76314e-18
chr1	43700000	43800000	0.999996	3.45535e-06	2.75853e-07	5.07945e-30	3.81484e-29
chr1	43800000	43900000	0.999992	5.89119e-06	2.67461e-06	2.03674e-26	3.30835e-26
chr1	43900000	44000000	0.999057	0.000280003	0.000663218	5.86227e-18	2.64749e-18
chr1	44000000	44100000	0.994219	0.000889868	0.00489121	6.46196e-15	1.38638e-15
chr1	44100000	44200000	0.999995	4.65069e-06	7.99931e-08	2.45821e-31	7.55813e-30
chr1	44200000	44300000	0.999993	6.03296e-06	5.44653e-07	3.06613e-28	2.1359e-27
chr1	44300000	44400000	0.999995	4.1225e-06	5.32395e-07	1.42883e-28	6.9145e-28
chr1	44400000	44500000	0.999971	1.69155e-05	1.18075e-05	6.67157e-24	7.98701e-24
chr1	44500000	44600000	0.998033	4.91954e-06	0.00196217	2.65976e-19	1.24363e-21
chr1	44600000	44700000	0.991724	1.57896e-05	0.00826008	5.19705e-17	2.00416e-19
chr1	44700000	44800000	0.95163	0.000174755	0.0481949	1.6768e-13	1.13524e-15
chr1	44800000	44900000	0.952334	1.73607e-05	0.0476485	4.72608e-15	4.39824e-18
chr1	44900000	45000000	0.65594	1.6996e-06	0.344059	2.27038e-14	8.94741e-19
chr1	45000000	45100000	0.967247	4.87483e-05	0.032704	1.13893e-14	3.58066e-17
chr1	45100000	45200000	0.999998	2.19365e-06	1.3198e-08	5.729e-34	4.65349e-32
chr1	45200000	45300000	0.999998	2.33298e-06	3.41802e-09	1.10327e-35	3.49024e-33
chr1	45300000	45400000	0.999972	2.72511e-05	3.36932e-07	2.12729e-30	1.16196e-28
chr1	45400000	45500000	0.999924	7.45313e-05	1.06179e-06	8.73246e-28	4.09983e-26
chr1	45500000	45600000	0.985201	0.0140237	0.000775113	5.79191e-19	1.0663e-17
chr1	45600000	45700000	0.0106129	0.571971	0.417416	1.30802e-08	3.45793e-07
chr1	45700000	45800000	0.99543	0.00445071	0.000119093	7.69412e-21	2.44646e-19
chr1	45800000	45900000	0.999917	8.29297e-05	6.97129e-08	2.60323e-31	1.83118e-28
chr1	45900000	46000000	0.999859	0.000140514	1.98015e-07	6.0366e-30	2.82372e-27
chr1	46000000	46100000	0.999972	2.74871e-05	2.15159e-08	1.50598e-32	8.82988e-30
chr1	46100000	46200000	0.999981	1.91859e-05	1.1979e-08	4.77989e-34	3.99965e-31
chr1	46200000	46300000	0.999978	2.22905e-05	1.5512e-08	5.6389e-34	4.45872e-31
chr1	46300000	46400000	0.999641	0.000358022	8.63803e-07	1.20232e-26	3.1428e-24
chr1	46400000	46500000	0.947971	0.0519609	6.82427e-05	1.81687e-20	1.10365e-17
chr1	46500000	46600000	0.999923	7.72024e-05	2.48858e-08	5.53849e-32	6.36721e-29
chr1	46600000	46700000	0.999951	4.89599e-05	1.04139e-07	3.17818e-30	8.70157e-28
chr1	46700000	46800000	0.999993	7.34243e-06	6.77225e-09	1.25196e-35	7.33543e-33
chr1	46800000	46900000	0.999906	9.16876e-05	2.08257e-06	8.94222e-27	2.68897e-25
chr1	46900000	47000000	0.537613	0.032201	0.430186	2.87648e-09	3.87411e-10
chr1	47000000	47100000	0.942804	0.056135	0.00106073	2.73171e-17	1.20097e-15
chr1	47100000	47200000	0.914668	0.0814056	0.00392611	3.56367e-15	7.06904e-14
chr1	47200000	47300000	8.09532e-06	4.94851e-05	0.999935	5.29379e-06	2.57214e-06
chr1	47300000	47400000	3.87082e-06	3.86734e-05	0.999461	0.000312518	0.00018385
chr1	47400000	47500000	6.02597e-07	0.00096305	0.976166	0.000358671	0.0225119
chr1	47500000	47600000	4.93866e-07	0.00402622	0.804577	0.00124649	0.19015
chr1	47600000	47700000	0.000265367	0.00698073	0.992692	2.01997e-05	4.20979e-05
chr1	47700000	47800000	0.777548	0.221663	0.000789236	1.99183e-17	4.46056e-15
chr1	47800000	47900000	0.767863	0.223595	0.00854142	2.69905e-14	7.17503e-13
chr1	47900000	48000000	2.45285e-05	9.07259e-06	0.999958	8.39971e-06	3.05699e-07
chr1	48000000	48100000	4.41644e-06	3.2382e-06	0.999908	8.04158e-05	4.16945e-06
chr1	48100000	48200000	6.12752e-05	0.000263096	0.999205	0.000338838	0.00013178
chr1	48200000	48300000	1.32408e-05	2.97642e-05	0.999525	0.000368157	6.4002e-05
chr1	48300000	48400000	5.71901e-06	0.000443358	0.98742	0.00236934	0.00976198
chr1	48400000	48500000	2.92008e-07	0.00011957	0.84908	0.029082	0.121718
chr1	48500000	48600000	5.38315e-11	7.1983e-05	0.00905228	0.0145811	0.976295
chr1	48600000	48700000	1.91834e-15	1.6947e-06	6.30129e-05	0.0185896	0.981346
chr1	48700000	48800000	1.51647e-16	4.32905e-07	2.64996e-05	0.0411635	0.95881
chr1	48800000	48900000	6.64061e-14	3.90489e-06	0.000505783	0.0969247	0.902566
chr1	48900000	49000000	7.24021e-11	0.000466137	0.00130927	0.0013368	0.996888
chr1	49000000	49100000	1.8806e-06	0.00045939	0.699979	0.103333	0.196227
chr1	49100000	49200000	1.62845e-06	0.00418776	0.317878	0.0204997	0.657433
chr1	49200000	49300000	6.13997e-09	0.00115457	0.0152701	0.00784072	0.975735
chr1	49300000	49400000	4.97045e-11	0.000149018	0.0022085	0.0247976	0.972845
chr1	49400000	49500000	1.6472e-15	8.86135e-07	8.76243e-05	0.0622059	0.937706
chr1	49500000	49600000	4.51973e-15	8.68381e-07	0.000127344	0.437966	0.561906
chr1	49600000	49700000	3.82732e-15	2.79408e-07	0.000148881	0.89655	0.103301
chr1	49700000	49800000	1.21963e-19	1.05454e-08	3.32604e-06	0.511276	0.48872
chr1	49800000	49900000	1.34468e-14	3.92868e-06	6.53983e-05	0.0570739	0.942857
chr1	49900000	50000000	1.28421e-14	1.11396e-06	0.000184873	0.695722	0.304092
chr1	50000000	50100000	7.28547e-21	4.42274e-09	9.41798e-07	0.416389	0.58361
chr1	50100000	50200000	1.53438e-17	6.95655e-09	1.62527e-05	0.989369	0.0106148
chr1	50200000	50300000	2.7041e-17	6.86591e-07	2.37013e-06	0.0101346	0.989862
chr1	50300000	50400000	4.39929e-19	9.85353e-08	6.80916e-07	0.0118573	0.988142
chr1	50400000	50500000	4.39492e-18	6.1588e-08	7.45715e-06	0.269117	0.730875
chr1	50500000	50600000	1.19485e-12	3.64999e-05	0.000361833	0.0213338	0.978268
chr1	50600000	50700000	3.85806e-10	0.000386121	0.00536992	0.0158778	0.978366
chr1	50700000	50800000	6.03842e-09	0.000651631	0.0284138	0.0173105	0.953624
chr1	50800000	50900000	8.21221e-06	0.0373598	0.530317	0.00445787	0.427857
chr1	50900000	51000000	0.000156252	0.989232	0.00823689	8.26725e-06	0.00236682
chr1	51000000	51100000	0.000423538	0.997464	0.00210212	2.73331e-08	1.06642e-05
chr1	51100000	51200000	0.00137832	0.997852	0.000769225	4.7469e-10	2.03535e-07
chr1	51200000	51300000	0.000178688	0.99972	0.000101179	5.69185e-11	9.82252e-08
chr1	51300000	51400000	4.01066e-05	0.999763	0.000184337	7.78699e-09	1.2499e-05
chr1	51400000	51500000	0.00135709	0.998428	0.000215192	6.00657e-12	6.94912e-09
chr1	51500000	51600000	0.000191816	0.996834	0.00289766	1.54798e-07	7.63464e-05
chr1	51600000	51700000	0.000470555	0.999003	0.000526406	4.36625e-10	3.12306e-07
chr1	51700000	51800000	0.0322611	0.967695	4.43501e-05	7.27426e-16	2.15982e-12
chr1	51800000	51900000	0.0125895	0.987377	3.40662e-05	2.74427e-16	1.31412e-12
chr1	51900000	52000000	0.718088	0.281908	3.5722e-06	3.49464e-22	3.58299e-18
chr1	52000000	52100000	0.992675	0.00732335	1.13941e-06	1.72653e-25	4.6591e-22
chr1	52100000	52200000	0.968853	0.0311319	1.5388e-05	7.36669e-22	8.60811e-19
chr1	52200000	52300000	0.252212	0.74737	0.000417398	2.89735e-14	1.1906e-11
chr1	52300000	52400000	0.993815	0.00616479	2.05279e-05	8.81029e-22	1.93477e-19
chr1	52400000	52500000	0.998443	0.00155239	4.70627e-06	1.43449e-24	3.53244e-22
chr1	52500000	52600000	0.999662	0.000336998	9.71028e-07	3.12108e-27	7.3522e-25
chr1	52600000	52700000	0.613642	0.380942	0.00541572	6.15171e-15	4.41422e-13
chr1	52700000	52800000	0.988578	0.0109705	0.000451801	1.00714e-18	2.2038e-17
chr1	52800000	52900000	0.996563	0.00342486	1.2627e-05	1.50281e-22	3.05664e-20
chr1	52900000	53000000	0.998697	0.0012971	5.98128e-06	1.9634e-23	2.99933e-21
chr1	53000000	53100000	0.999594	0.00040469	1.81574e-06	4.87281e-26	7.64879e-24
chr1	53100000	53200000	0.999526	0.000472497	1.86337e-06	2.23492e-26	4.19594e-24
chr1	53200000	53300000	0.999873	0.000126141	7.57641e-07	2.01631e-28	2.36276e-26
chr1	53300000	53400000	0.99986	0.000139667	4.75482e-07	1.57915e-28	3.07484e-26
chr1	53400000	53500000	0.979226	0.0193417	0.00143189	3.23247e-17	4.35344e-16
chr1	53500000	53600000	0.161748	0.0470758	0.791176	3.74281e-07	6.34856e-08
chr1	53600000	53700000	0.999829	0.000150938	2.01055e-05	8.11526e-23	4.75081e-22
chr1	53700000	53800000	0.998896	0.000776534	0.000327219	3.44483e-18	7.53278e-18
chr1	53800000	53900000	0.990373	0.0061159	0.00351085	8.34497e-15	1.41745e-14
chr1	53900000	54000000	0.00206071	0.000413321	0.997517	8.25732e-06	3.64093e-07
chr1	54000000	54100000	0.00129986	2.40398e-05	0.998675	1.2722e-06	6.9652e-09
chr1	54100000	54200000	0.00306528	0.000207851	0.996722	5.26825e-06	8.54766e-08
chr1	54200000	54300000	0.999711	0.000188129	0.000101197	3.57522e-21	6.03693e-21
chr1	54300000	54400000	0.999358	0.000635652	6.45008e-06	5.95988e-24	4.15531e-22
chr1	54400000	54500000	0.998234	0.00172036	4.56418e-05	1.42777e-21	4.07813e-20
chr1	54500000	54600000	0.98997	0.00911027	0.000919736	4.29361e-16	3.61698e-15
chr1	54600000	54700000	0.932021	0.0465555	0.0214231	1.90788e-12	4.39455e-12
chr1	54700000	54800000	0.995407	0.0042585	0.000334922	1.3028e-19	1.56334e-18
chr1	54800000	54900000	0.999366	0.000613331	2.06463e-05	9.23829e-23	2.03379e-21
chr1	54900000	55000000	0.376964	0.588474	0.0345621	8.73359e-12	1.95829e-10
chr1	55000000	55100000	0.976025	0.0046037	0.0193708	6.11637e-14	2.1177e-14
chr1	55100000	55200000	0.943845	0.0235362	0.0326184	5.34475e-12	4.55557e-12
chr1	55200000	55300000	0.769455	0.221895	0.00864949	5.14415e-12	1.12119e-10
chr1	55300000	55400000	0.681927	0.288074	0.0299991	1.16969e-10	9.87716e-10
chr1	55400000	55500000	0.193987	0.721465	0.0845477	2.51638e-08	2.88416e-07
chr1	55500000	55600000	0.248646	0.632374	0.118979	4.07028e-08	2.82474e-07
chr1	55600000	55700000	0.132644	0.853946	0.0134098	4.93783e-10	2.51454e-08
chr1	55700000	55800000	0.0341026	0.269042	0.696618	8.8569e-05	0.000149538
chr1	55800000	55900000	2.94081e-05	0.00230784	0.970171	0.00519865	0.0222933
chr1	55900000	56000000	9.04955e-06	0.00127036	0.894824	0.0217503	0.0821463
chr1	56000000	56100000	6.77114e-08	0.00025311	0.245135	0.144027	0.610586
chr1	56100000	56200000	3.50864e-08	0.000360975	0.126843	0.0698495	0.802947
chr1	56200000	56300000	1.04182e-06	0.00223701	0.351232	0.0241354	0.622395
chr1	56300000	56400000	1.07327e-05	0.00512945	0.644782	0.0327955	0.317282
chr1	56400000	56500000	8.03613e-05	0.058558	0.68965	0.0109339	0.240778
chr1	56500000	56600000	6.40475e-05	0.949589	0.0146489	0.000111472	0.0355863
chr1	56600000	56700000	0.000176178	0.415936	0.326404	0.00489445	0.25259
chr1	56700000	56800000	4.95135e-05	0.364626	0.238389	0.00345429	0.393482
chr1	56800000	56900000	0.00132223	0.0150034	0.981397	0.00117709	0.00110028
chr1	56900000	57000000	0.00245306	0.98221	0.0152733	8.45158e-07	6.25047e-05
chr1	57000000	57100000	0.00137177	0.834015	0.156151	0.000228478	0.0082332
chr1	57100000	57200000	3.72577e-05	0.00210174	0.974443	0.0059439	0.0174739
chr1	57200000	57300000	5.42373e-07	0.00401045	0.139157	0.0188935	0.837938
chr1	57300000	57400000	1.79448e-06	0.00136024	0.341709	0.221713	0.435216
chr1	57400000	57500000	4.84362e-07	0.00160112	0.189598	0.0792657	0.729535
chr1	57500000	57600000	6.64318e-06	0.00129922	0.76229	0.0615975	0.174806
chr1	57600000	57700000	1.51023e-06	0.00779854	0.343012	0.00919286	0.639995
chr1	57700000	57800000	6.67219e-06	0.00231329	0.719887	0.0359221	0.241871
chr1	57800000	57900000	2.13792e-07	0.000624288	0.22934	0.14717	0.622865
chr1	57900000	58000000	6.38708e-07	0.000556265	0.40299	0.165929	0.430524
chr1	58000000	58100000	2.06133e-11	0.000104288	0.00233332	0.00995516	0.987607
chr1	58100000	58200000	3.62814e-06	0.000696408	0.697212	0.114718	0.18737
chr1	58200000	58300000	1.06548e-07	0.00159372	0.0886009	0.0270198	0.882785
chr1	58300000	58400000	2.26289e-06	0.00307515	0.456548	0.0231171	0.517257
chr1	58400000	58500000	2.55645e-07	0.00332	0.0886469	0.0201926	0.88784
chr1	58500000	58600000	5.52368e-08	0.00627011	0.0119475	0.00619487	0.975587
chr1	58600000	58700000	2.76542e-06	0.00644893	0.458099	0.0119906	0.523458
chr1	58700000	58800000	6.58877e-11	0.000254919	0.00193286	0.00694839	0.990864
chr1	58800000	58900000	3.89411e-07	0.00400826	0.222667	0.00847411	0.76485
chr1	58900000	59000000	0.000272617	0.800137	0.105398	0.00122349	0.0929695
chr1	59000000	59100000	0.00115492	0.993739	0.00505541	4.10676e-07	4.99984e-05
chr1	59100000	59200000	0.00321159	0.991323	0.0054456	2.36108e-07	1.91394e-05
chr1	59200000	59300000	0.00118826	0.995387	0.00337517	5.44291e-07	4.88152e-05
chr1	59300000	59400000	0.00740749	0.989129	0.00346305	7.33686e-09	9.05071e-07
chr1	59400000	59500000	0.000280568	0.999555	0.000163814	5.71649e-10	4.78729e-07
chr1	59500000	59600000	0.00133865	0.996008	0.00263527	1.41817e-07	1.84623e-05
chr1	59600000	59700000	0.0040846	0.959171	0.0363645	1.16679e-05	0.000367849
chr1	59700000	59800000	0.000506369	0.99867	0.000815879	3.14292e-08	7.81109e-06
chr1	59800000	59900000	1.17193e-05	0.999396	0.000169726	3.46933e-07	0.000422608
chr1	59900000	60000000	6.99719e-06	0.988322	0.000628119	9.28686e-06	0.0110335
chr1	60000000	60100000	4.79944e-09	0.155224	2.31471e-05	0.000100881	0.844651
chr1	60100000	60200000	4.74143e-06	0.966684	0.000595266	3.2568e-05	0.0326834
chr1	60200000	60300000	0.000279611	0.978466	0.0140568	6.87392e-05	0.00712872
chr1	60300000	60400000	8.46538e-06	0.149494	0.0400985	0.0133831	0.797016
chr1	60400000	60500000	9.04986e-10	0.00123903	0.00152425	0.0164515	0.980785
chr1	60500000	60600000	2.39563e-10	0.000773805	0.000817444	0.0135994	0.984809
chr1	60600000	60700000	1.80615e-13	2.40566e-05	7.59394e-05	0.0210401	0.97886
chr1	60700000	60800000	1.41205e-11	0.00028463	0.000212001	0.00878453	0.990719
chr1	60800000	60900000	2.20256e-14	8.22063e-06	5.9873e-05	0.0133766	0.986555
chr1	60900000	61000000	5.92954e-27	5.79656e-10	3.99184e-11	0.000176413	0.999824
chr1	61000000	61100000	7.7111e-13	2.89903e-05	0.000186993	0.0890914	0.910693
chr1	61100000	61200000	7.25352e-17	8.93386e-07	4.5622e-06	0.00851421	0.99148
chr1	61200000	61300000	2.03845e-14	1.54934e-05	1.80592e-05	0.00999583	0.989971
chr1	61300000	61400000	9.44646e-10	0.00145905	0.00136957	0.00995865	0.987213
chr1	61400000	61500000	3.46997e-08	0.00323266	0.0162432	0.0210193	0.959505
chr1	61500000	61600000	4.12338e-07	0.0171069	0.0320001	0.00667033	0.944222
chr1	61600000	61700000	9.08175e-08	0.00499098	0.0223999	0.0156882	0.956921
chr1	61700000	61800000	7.96113e-06	0.917207	0.00446285	7.42597e-05	0.0782477
chr1	61800000	61900000	1.16142e-07	0.00670986	0.0170573	0.0230009	0.953232
chr1	61900000	62000000	1.03248e-08	0.00271608	0.00516459	0.0293379	0.962781
chr1	62000000	62100000	3.22223e-06	0.0529843	0.114035	0.00762844	0.825349
chr1	62100000	62200000	0.000170011	0.999154	0.000667942	9.87838e-09	7.66667e-06
chr1	62200000	62300000	0.00190729	0.996885	0.00120702	1.28348e-09	3.85567e-07
chr1	62300000	62400000	7.967e-05	0.998241	0.0015677	1.28037e-07	0.000111851
chr1	62400000	62500000	2.2501e-05	0.987927	0.00224912	1.37894e-05	0.00978774
chr1	62500000	62600000	0.00015615	0.981023	0.0174366	3.93346e-06	0.00138057
chr1	62600000	62700000	0.00013809	0.97639	0.0227531	1.54132e-06	0.000716924
chr1	62700000	62800000	0.000367311	0.119549	0.870943	0.000475149	0.00866548
chr1	62800000	62900000	0.000797723	0.990746	0.00841357	2.23898e-07	4.25957e-05
chr1	62900000	63000000	0.00404587	0.995664	0.00029037	3.44935e-12	3.10497e-09
chr1	63000000	63100000	0.000619055	0.999283	9.80503e-05	1.20484e-11	1.84437e-08
chr1	63100000	63200000	0.000256575	0.999709	3.46416e-05	1.23756e-13	6.22749e-10
chr1	63200000	63300000	0.000570775	0.999323	0.000105827	2.80002e-11	2.99328e-08
chr1	63300000	63400000	0.000275582	0.984044	0.0116984	2.72893e-05	0.00395487
chr1	63400000	63500000	1.61163e-05	0.0468748	0.373108	0.012148	0.567853
chr1	63500000	63600000	6.40717e-07	0.0288652	0.0409086	0.00415346	0.926072
chr1	63600000	63700000	1.09949e-05	0.0440078	0.323452	0.0112175	0.621312
chr1	63700000	63800000	1.46656e-05	0.448813	0.138228	0.00131177	0.411633
chr1	63800000	63900000	0.000457994	0.99899	0.000549938	3.07066e-09	1.49905e-06
chr1	63900000	64000000	9.73844e-05	0.999809	9.23936e-05	8.3561e-10	1.07181e-06
chr1	64000000	64100000	0.00217233	0.996077	0.00174838	1.46003e-08	2.30403e-06
chr1	64100000	64200000	0.000424631	0.836833	0.107366	0.00118809	0.0541886
chr1	64200000	64300000	7.76498e-06	0.0489045	0.159037	0.0142438	0.777807
chr1	64300000	64400000	9.89441e-07	0.0119289	0.0732211	0.0185339	0.896315
chr1	64400000	64500000	6.99562e-07	0.0125559	0.0644323	0.0110161	0.911995
chr1	64500000	64600000	2.01505e-06	0.0265939	0.0550634	0.0262299	0.892111
chr1	64600000	64700000	0.00190394	0.848786	0.139044	0.000394488	0.00987148
chr1	64700000	64800000	2.2456e-10	0.0014373	0.000369414	0.00252741	0.995666
chr1	64800000	64900000	3.49937e-06	0.158768	0.0931635	0.00207413	0.745991
chr1	64900000	65000000	1.39289e-07	0.00502441	0.0292739	0.0297408	0.935961
chr1	65000000	65100000	1.88308e-08	0.00260596	0.0140798	0.013664	0.96965
chr1	65100000	65200000	2.18218e-06	0.0116877	0.140885	0.0320597	0.815366
chr1	65200000	65300000	8.14587e-07	0.0171392	0.0493389	0.0129647	0.920556
chr1	65300000	65400000	6.75117e-05	0.990889	0.00309692	2.75659e-05	0.00591938
chr1	65400000	65500000	0.000860941	0.997966	0.00117043	1.02483e-08	2.82578e-06
chr1	65500000	65600000	0.000105723	0.997091	0.00233004	1.03986e-06	0.000472194
chr1	65600000	65700000	0.000806323	0.998694	0.000498546	1.32173e-09	6.10235e-07
chr1	65700000	65800000	0.000147889	0.970675	0.013273	9.89266e-05	0.0158054
chr1	65800000	65900000	1.60174e-05	0.717252	0.0077484	0.00147084	0.273513
chr1	65900000	66000000	3.77958e-12	0.000595522	1.92267e-05	0.00159283	0.997792
chr1	66000000	66100000	5.2293e-16	1.67951e-05	5.81262e-07	0.000538748	0.999444
chr1	66100000	66200000	1.98743e-11	0.00107824	4.50646e-05	0.00120662	0.99767
chr1	66200000	66300000	1.07229e-08	0.00953269	0.000802084	0.00659379	0.983071
chr1	66300000	66400000	9.94781e-13	0.000507011	7.29794e-06	0.000526708	0.998959
chr1	66400000	66500000	1.3387e-10	0.000889148	0.000343344	0.0099072	0.98886
chr1	66500000	66600000	9.95615e-13	0.00012123	4.77909e-05	0.00633486	0.993496
chr1	66600000	66700000	2.86063e-15	1.73716e-05	2.71153e-06	0.00241381	0.997566
chr1	66700000	66800000	9.45706e-05	0.999478	0.00037463	1.92141e-07	5.26958e-05
chr1	66800000	66900000	0.000103572	0.999851	4.49396e-05	1.26316e-10	1.67699e-07
chr1	66900000	67000000	6.51683e-12	0.00184184	5.39001e-06	0.00123467	0.996918
chr1	67000000	67100000	7.6939e-10	0.00240492	0.000441261	0.00830978	0.988844
chr1	67100000	67200000	3.078e-09	0.00447413	0.000674616	0.0111088	0.983742
chr1	67200000	67300000	2.85645e-10	0.00884118	2.10212e-05	0.00289314	0.988245
chr1	67300000	67400000	3.24109e-05	0.981764	0.0026598	4.82558e-05	0.0154952
chr1	67400000	67500000	0.000136031	0.999751	0.000112028	1.30519e-09	9.67286e-07
chr1	67500000	67600000	5.16394e-06	0.999629	7.03318e-05	1.46128e-07	0.000295826
chr1	67600000	67700000	2.92355e-05	0.999877	7.91764e-05	1.31794e-08	1.4386e-05
chr1	67700000	67800000	8.69388e-05	0.999535	0.000331667	1.16884e-07	4.60023e-05
chr1	67800000	67900000	0.00145205	0.998382	0.000166236	1.29378e-11	1.23609e-08
chr1	67900000	68000000	0.000261937	0.999028	0.000686589	7.76215e-08	2.33513e-05
chr1	68000000	68100000	1.0549e-06	0.514363	0.0011793	0.00121047	0.483246
chr1	68100000	68200000	5.38807e-05	0.996554	0.00130919	9.31469e-06	0.002074
chr1	68200000	68300000	2.03596e-06	0.583465	0.00198509	0.0026025	0.411945
chr1	68300000	68400000	2.04794e-10	0.000716827	0.00062703	0.0227559	0.9759
chr1	68400000	68500000	3.22895e-12	0.000206638	6.92789e-05	0.00777745	0.991947
chr1	68500000	68600000	1.86779e-10	0.00146513	0.000236758	0.00687158	0.991427
chr1	68600000	68700000	8.08284e-09	0.00721094	0.000851901	0.0101898	0.981747
chr1	68700000	68800000	3.51382e-07	0.0431563	0.00537864	0.00445837	0.947006
chr1	68800000	68900000	1.35106e-10	0.000927033	0.000307965	0.0131801	0.985585
chr1	68900000	69000000	2.50923e-09	0.0056649	0.000355714	0.011371	0.982608
chr1	69000000	69100000	3.21006e-11	0.000641917	0.000105942	0.0127025	0.98655
chr1	69100000	69200000	5.72575e-15	1.87919e-05	3.26878e-06	0.00639868	0.993579
chr1	69200000	69300000	5.8965e-21	1.08949e-07	8.23804e-09	0.0010691	0.998931
chr1	69300000	69400000	5.60871e-20	3.83021e-07	1.13779e-08	0.00095345	0.999046
chr1	69400000	69500000	9.86356e-16	9.30673e-06	1.28066e-06	0.0103729	0.989617
chr1	69500000	69600000	1.34226e-23	1.72829e-08	2.88747e-10	0.000412425	0.999588
chr1	69600000	69700000	3.62862e-12	0.000258409	4.10119e-05	0.012981	0.98672
chr1	69700000	69800000	4.91925e-12	0.000220724	6.58441e-05	0.0218172	0.977896
chr1	69800000	69900000	4.77217e-12	0.000258362	6.01761e-05	0.0109648	0.988717
chr1	69900000	70000000	3.74178e-12	0.000234226	6.06381e-05	0.00827519	0.99143
chr1	70000000	70100000	3.93549e-12	0.000243361	5.28794e-05	0.0121229	0.987581
chr1	70100000	70200000	4.71536e-10	0.00157876	0.000394668	0.0284514	0.969575
chr1	70200000	70300000	7.05359e-11	0.000880456	0.000159917	0.0118474	0.987112
chr1	70300000	70400000	2.93721e-21	1.73242e-07	2.17538e-09	0.000472376	0.999527
chr1	70400000	70500000	2.00357e-12	0.000240322	2.85247e-05	0.00719306	0.992538
chr1	70500000	70600000	1.87645e-10	0.00172769	0.000137528	0.0161587	0.981976
chr1	70600000	70700000	2.20884e-05	0.999144	0.000292209	2.41806e-06	0.00053963
chr1	70700000	70800000	0.000103436	0.999851	4.55375e-05	7.76674e-11	1.53722e-07
chr1	70800000	70900000	0.000121074	0.999821	5.7348e-05	1.05259e-10	2.0054e-07
chr1	70900000	71000000	8.78496e-06	0.958441	0.0013618	0.000151002	0.0400369
chr1	71000000	71100000	6.5028e-16	8.85678e-06	1.1099e-06	0.00546592	0.994524
chr1	71100000	71200000	3.37233e-10	0.00143086	0.000367091	0.0191885	0.979014
chr1	71200000	71300000	6.65867e-15	1.79906e-05	3.64404e-06	0.0114096	0.988569
chr1	71300000	71400000	2.94705e-11	0.000591971	0.000133501	0.00834747	0.990927
chr1	71400000	71500000	1.41884e-10	0.000990059	0.00026302	0.017503	0.981244
chr1	71500000	71600000	6.0967e-11	0.00317622	2.0707e-05	0.00466285	0.99214
chr1	71600000	71700000	3.0832e-20	3.08663e-07	1.04758e-08	0.000570551	0.999429
chr1	71700000	71800000	2.68492e-11	0.0005941	9.53123e-05	0.0145738	0.984737
chr1	71800000	71900000	3.79329e-11	0.000638774	0.000129155	0.0135661	0.985666
chr1	71900000	72000000	1.12431e-11	0.000505543	6.09698e-05	0.00612367	0.99331
chr1	72000000	72100000	1.57796e-10	0.00111429	0.000238791	0.0173638	0.981283
chr1	72100000	72200000	6.46401e-10	0.00172913	0.000477598	0.0305973	0.967196
chr1	72200000	72300000	4.40229e-11	0.000694943	0.000149503	0.0089309	0.990225
chr1	72300000	72400000	1.33961e-13	6.84222e-05	1.02203e-05	0.0126132	0.987308
chr1	72400000	72500000	6.94341e-10	0.001978	0.00044012	0.0262361	0.971346
chr1	72500000	72600000	6.00327e-10	0.00188974	0.000411203	0.0254102	0.972289
chr1	72600000	72700000	4.61427e-10	0.00160531	0.000394895	0.0252961	0.972704
chr1	72700000	72800000	5.50326e-10	0.00250696	0.000273959	0.0156677	0.981551
chr1	72800000	72900000	4.44474e-11	0.000691626	0.000134089	0.0147477	0.984427
chr1	72900000	73000000	2.80599e-10	0.00134115	0.000277957	0.0306976	0.967683
chr1	73000000	73100000	5.91298e-10	0.00184023	0.000413257	0.0264605	0.971286
chr1	73100000	73200000	3.09672e-10	0.00134014	0.000344789	0.0242394	0.974076
chr1	73200000	73300000	1.81584e-14	3.55965e-05	4.45627e-06	0.00446369	0.995496
chr1	73300000	73400000	9.83437e-15	5.45987e-05	1.3485e-06	0.00220498	0.997739
chr1	73400000	73500000	4.80139e-11	0.000645373	0.000154133	0.0171006	0.9821
chr1	73500000	73600000	2.6963e-11	0.00053051	0.000115878	0.0149525	0.984401
chr1	73600000	73700000	3.651e-11	0.000561897	0.000135076	0.020669	0.978634
chr1	73700000	73800000	2.47713e-14	4.62595e-05	4.31154e-06	0.00368016	0.996269
chr1	73800000	73900000	2.00716e-10	0.00105165	0.000324867	0.0221202	0.976503
chr1	73900000	74000000	2.51315e-11	0.000491278	0.00010561	0.0222717	0.977131
chr1	74000000	74100000	6.96277e-11	0.000730808	0.000169522	0.0244305	0.974669
chr1	74100000	74200000	3.11571e-10	0.00134561	0.000323438	0.0276579	0.970673
chr1	74200000	74300000	3.32607e-10	0.00137908	0.00033451	0.0280076	0.970279
chr1	74300000	74400000	5.1809e-10	0.0016637	0.000427836	0.0251909	0.972718
chr1	74400000	74500000	1.33386e-10	0.00107035	0.000225023	0.0145184	0.984186
chr1	74500000	74600000	7.28383e-13	0.000122096	2.28744e-05	0.0161668	0.983688
chr1	74600000	74700000	6.79765e-10	0.00206268	0.000382257	0.0279356	0.969619
chr1	74700000	74800000	4.95976e-10	0.00156265	0.000410841	0.0314662	0.96656
chr1	74800000	74900000	1.17621e-12	0.000213193	2.15226e-05	0.00509408	0.994671
chr1	74900000	75000000	5.80282e-14	0.000139884	2.29996e-06	0.00113743	0.99872
chr1	75000000	75100000	3.49052e-10	0.00249417	0.000162574	0.0118891	0.985454
chr1	75100000	75200000	8.68268e-09	0.0221917	0.000212767	0.0111189	0.966477
chr1	75200000	75300000	8.23525e-10	0.0059711	0.000106731	0.0100194	0.983903
chr1	75300000	75400000	3.57031e-19	4.87817e-07	5.26349e-08	0.00213536	0.997864
chr1	75400000	75500000	1.39884e-15	1.6108e-05	1.1445e-06	0.00298014	0.997003
chr1	75500000	75600000	4.314e-16	1.22505e-05	4.86983e-07	0.0026835	0.997304
chr1	75600000	75700000	7.23371e-11	0.00089188	0.000129169	0.0206127	0.978366
chr1	75700000	75800000	1.91458e-10	0.00126374	0.00021887	0.0224717	0.976046
chr1	75800000	75900000	2.80359e-15	1.82882e-05	1.79393e-06	0.00728355	0.992696
chr1	75900000	76000000	1.00625e-15	9.3903e-06	1.44158e-06	0.00726566	0.992724
chr1	76000000	76100000	2.59807e-12	0.000232399	4.14702e-05	0.00846258	0.991264
chr1	76100000	76200000	6.86214e-17	1.62608e-05	8.0199e-08	0.000553786	0.99943
chr1	76200000	76300000	7.44547e-06	0.993276	0.000469966	5.36729e-06	0.00624108
chr1	76300000	76400000	1.11405e-08	0.015174	0.000365796	0.0105906	0.97387
chr1	76400000	76500000	2.07782e-06	0.638702	0.00160875	0.00149681	0.35819
chr1	76500000	76600000	1.30373e-09	0.00421829	0.000275832	0.0167221	0.978784
chr1	76600000	76700000	1.65964e-09	0.00367319	0.000485167	0.0140611	0.981781
chr1	76700000	76800000	1.86318e-09	0.00272135	0.000743655	0.03103	0.965505
chr1	76800000	76900000	4.79594e-10	0.00119468	0.000528581	0.0515563	0.94672
chr1	76900000	77000000	4.77393e-11	0.000863449	0.000102194	0.0146831	0.984351
chr1	77000000	77100000	1.45361e-10	0.000749188	0.000350931	0.0314085	0.967491
chr1	77100000	77200000	9.71562e-11	0.000758895	0.000233787	0.0244043	0.974603
chr1	77200000	77300000	1.01605e-11	0.000260572	8.29918e-05	0.0522871	0.947369
chr1	77300000	77400000	9.57897e-11	0.00330579	3.00831e-05	0.00466337	0.992001
chr1	77400000	77500000	5.02673e-15	2.68664e-05	2.05525e-06	0.003075	0.996896
chr1	77500000	77600000	6.13626e-10	0.00168351	0.000474677	0.0292516	0.96859
chr1	77600000	77700000	4.93996e-08	0.0455113	0.000444213	0.0072074	0.946837
chr1	77700000	77800000	5.9459e-10	0.00183723	0.000423483	0.0223776	0.975362
chr1	77800000	77900000	6.71699e-10	0.00234172	0.000315461	0.0202884	0.977054
chr1	77900000	78000000	2.24457e-07	0.0979515	0.000880098	0.00687376	0.894294
chr1	78000000	78100000	0.000180017	0.999102	0.000663839	2.89654e-07	5.39778e-05
chr1	78100000	78200000	0.000833501	0.99908	8.63846e-05	5.302e-12	5.99737e-09
chr1	78200000	78300000	0.000898943	0.999037	6.40059e-05	1.26031e-12	2.24517e-09
chr1	78300000	78400000	0.000639891	0.999044	0.000315519	6.04953e-10	3.5096e-07
chr1	78400000	78500000	0.000862974	0.999019	0.000118094	1.45711e-11	1.3572e-08
chr1	78500000	78600000	1.47643e-07	0.124208	0.000568626	0.0130853	0.862138
chr1	78600000	78700000	9.80174e-13	0.000484255	5.78473e-06	0.0026597	0.99685
chr1	78700000	78800000	3.16318e-14	3.39884e-05	7.0739e-06	0.0116774	0.988281
chr1	78800000	78900000	1.24222e-10	0.00157043	0.000102369	0.014175	0.984152
chr1	78900000	79000000	2.3977e-10	0.00132418	0.000268406	0.0212599	0.977148
chr1	79000000	79100000	2.07405e-10	0.00232469	9.77304e-05	0.0134504	0.984127
chr1	79100000	79200000	5.5118e-09	0.0090577	0.00036016	0.0229372	0.967645
chr1	79200000	79300000	2.44341e-10	0.00129263	0.000304357	0.0184071	0.979996
chr1	79300000	79400000	3.17872e-12	0.000411955	2.16123e-05	0.00515327	0.994413
chr1	79400000	79500000	2.66475e-10	0.00122859	0.00030745	0.0284098	0.970054
chr1	79500000	79600000	8.25613e-10	0.00198621	0.000497113	0.0312229	0.966294
chr1	79600000	79700000	7.67476e-10	0.00188634	0.000507313	0.0299322	0.967674
chr1	79700000	79800000	7.72597e-10	0.0017693	0.000524111	0.0390459	0.958661
chr1	79800000	79900000	1.00023e-09	0.00233371	0.000471997	0.0314135	0.965781
chr1	79900000	80000000	1.49189e-11	0.00107214	2.33139e-05	0.00652412	0.99238
chr1	80000000	80100000	6.09264e-10	0.00222156	0.000307194	0.0268159	0.970655
chr1	80100000	80200000	3.45311e-10	0.00373362	9.2352e-05	0.00793886	0.988235
chr1	80200000	80300000	6.45476e-10	0.00182846	0.000430655	0.0321952	0.965546
chr1	80300000	80400000	1.49339e-11	0.000750837	3.86744e-05	0.00837069	0.99084
chr1	80400000	80500000	3.0156e-14	2.41729e-05	1.09429e-05	0.0135266	0.986438
chr1	80500000	80600000	2.26295e-12	0.000249933	3.07663e-05	0.0067334	0.992986
chr1	80600000	80700000	3.96868e-12	0.000313557	3.57298e-05	0.00929134	0.990359
chr1	80700000	80800000	4.73684e-10	0.00160641	0.000399441	0.0271719	0.970822
chr1	80800000	80900000	2.92239e-23	7.78833e-08	1.40465e-10	7.08487e-06	0.999993
chr1	80900000	81000000	1.4488e-10	0.00105061	0.000199995	0.0277791	0.97097
chr1	81000000	81100000	8.58058e-10	0.00200392	0.000509346	0.0317767	0.96571
chr1	81100000	81200000	1.43628e-11	0.000465308	7.21973e-05	0.0151071	0.984355
chr1	81200000	81300000	2.19758e-11	0.000494993	9.54995e-05	0.0186394	0.98077
chr1	81300000	81400000	1.86646e-10	0.00110084	0.000275562	0.0240319	0.974592
chr1	81400000	81500000	2.34133e-17	4.33074e-06	1.45243e-07	0.00116738	0.998828
chr1	81500000	81600000	3.39101e-10	0.0014643	0.000337605	0.0213719	0.976826
chr1	81600000	81700000	7.00029e-10	0.00184577	0.000479901	0.0286044	0.96907
chr1	81700000	81800000	2.78459e-10	0.0011053	0.000384404	0.0305248	0.967986
chr1	81800000	81900000	9.87776e-10	0.00213302	0.000529724	0.0338036	0.963534
chr1	81900000	82000000	1.52284e-09	0.00263791	0.000608652	0.0330695	0.963684
chr1	82000000	82100000	3.75863e-08	0.0232563	0.000698324	0.0274382	0.948607
chr1	82100000	82200000	1.22102e-05	0.683741	0.00597502	0.00277229	0.3075
chr1	82200000	82300000	1.41534e-09	0.00259422	0.00057118	0.0331826	0.963652
chr1	82300000	82400000	4.16844e-10	0.00143915	0.000381253	0.033065	0.965115
chr1	82400000	82500000	7.82138e-10	0.00197132	0.000467546	0.0313433	0.966218
chr1	82500000	82600000	1.05414e-12	0.000283606	1.18762e-05	0.00523914	0.994465
chr1	82600000	82700000	5.02794e-11	0.00154813	4.45296e-05	0.0101564	0.988251
chr1	82700000	82800000	6.5215e-14	0.000226944	1.18318e-06	0.00193197	0.99784
chr1	82800000	82900000	4.7698e-10	0.001556	0.000406378	0.031169	0.966869
chr1	82900000	83000000	6.66318e-11	0.000623562	0.000188594	0.0356628	0.963525
chr1	83000000	83100000	3.87855e-11	0.000506734	0.000130661	0.0400252	0.959337
chr1	83100000	83200000	4.90522e-10	0.00159823	0.000419198	0.0260991	0.971883
chr1	83200000	83300000	4.47602e-10	0.00154619	0.000382297	0.0315235	0.966548
chr1	83300000	83400000	2.16484e-10	0.00107092	0.00030552	0.0295281	0.969095
chr1	83400000	83500000	3.77542e-10	0.0013271	0.000395316	0.0320122	0.966265
chr1	83500000	83600000	5.22999e-10	0.00156701	0.000424088	0.0347294	0.96328
chr1	83600000	83700000	1.50811e-19	2.56469e-06	2.81005e-09	0.000134602	0.999863
chr1	83700000	83800000	8.11366e-15	4.87038e-05	1.45109e-06	0.00302615	0.996924
chr1	83800000	83900000	2.73495e-15	8.70698e-05	2.50495e-07	0.000343024	0.99957
chr1	83900000	84000000	6.2703e-06	0.967877	0.000688699	0.000136523	0.0312916
chr1	84000000	84100000	6.21985e-10	0.00271107	0.000229225	0.0269796	0.97008
chr1	84100000	84200000	7.32423e-12	0.000287647	6.16171e-05	0.02706	0.972591
chr1	84200000	84300000	4.38346e-10	0.00154812	0.000370624	0.0289853	0.969096
chr1	84300000	84400000	3.05048e-10	0.0015373	0.000277854	0.0205965	0.977588
chr1	84400000	84500000	3.13379e-10	0.00135087	0.000303409	0.035276	0.96307
chr1	84500000	84600000	5.77413e-10	0.0044681	0.000106223	0.0144819	0.980944
chr1	84600000	84700000	2.06717e-10	0.0034873	5.71999e-05	0.0110873	0.985368
chr1	84700000	84800000	1.27369e-08	0.0256783	0.00024293	0.0131224	0.960956
chr1	84800000	84900000	1.2368e-08	0.0139807	0.000452942	0.0183702	0.967196
chr1	84900000	85000000	0.000124353	0.998852	0.000840487	1.31106e-06	0.000181481
chr1	85000000	85100000	0.000253888	0.998578	0.001094	5.84429e-07	7.33383e-05
chr1	85100000	85200000	2.22752e-05	0.983569	0.00139217	0.000192017	0.0148244
chr1	85200000	85300000	1.50027e-08	0.0067385	0.00151657	0.0374276	0.954317
chr1	85300000	85400000	7.86925e-05	0.995383	0.00180694	3.75698e-05	0.00269355
chr1	85400000	85500000	0.000671338	0.999101	0.000227172	2.60387e-10	1.19134e-07
chr1	85500000	85600000	5.0304e-05	0.998583	0.000647473	3.20778e-06	0.000715747
chr1	85600000	85700000	3.27431e-06	0.935457	0.000474097	8.82775e-05	0.0639775
chr1	85700000	85800000	4.29357e-05	0.995886	0.00109418	1.7029e-05	0.00295997
chr1	85800000	85900000	2.60733e-10	0.00145031	0.000293948	0.0132943	0.984961
chr1	85900000	86000000	8.20619e-11	0.0006768	0.000282447	0.0378971	0.961144
chr1	86000000	86100000	6.08281e-06	0.144635	0.0137868	0.0233048	0.818267
chr1	86100000	86200000	8.29662e-10	0.033892	1.45408e-05	0.00136273	0.964731
chr1	86200000	86300000	8.69873e-21	3.93282e-07	4.89564e-09	0.000141483	0.999858
chr1	86300000	86400000	6.06834e-15	0.00024927	1.25633e-07	0.000384546	0.999366
chr1	86400000	86500000	1.10028e-06	0.805193	0.000509413	0.000492834	0.193803
chr1	86500000	86600000	4.56735e-10	0.00589555	5.83242e-05	0.0125635	0.981483
chr1	86600000	86700000	3.26144e-05	0.998116	0.00109488	1.17688e-06	0.000755496
chr1	86700000	86800000	5.85408e-14	0.000104561	3.27563e-06	0.00331217	0.99658
chr1	86800000	86900000	5.029e-09	0.0164353	0.000167062	0.0122548	0.971143
chr1	86900000	87000000	1.71868e-07	0.0396392	0.00146436	0.0198148	0.939081
chr1	87000000	87100000	1.17475e-16	1.36319e-05	1.61516e-07	0.000936963	0.999049
chr1	87100000	87200000	1.26791e-08	0.0671529	7.75283e-05	0.00227156	0.930498
chr1	87200000	87300000	3.61867e-06	0.993444	0.000199843	4.09525e-06	0.00634848
chr1	87300000	87400000	0.000878831	0.998945	0.000176613	3.69815e-11	2.79798e-08
chr1	87400000	87500000	0.000233365	0.999676	9.00685e-05	1.3114e-10	1.13327e-07
chr1	87500000	87600000	0.000100197	0.998951	0.000736902	1.48491e-06	0.000210513
chr1	87600000	87700000	2.09725e-06	0.223097	0.00529717	0.00979697	0.761807
chr1	87700000	87800000	1.55538e-08	0.0103776	0.000881273	0.0232852	0.965456
chr1	87800000	87900000	1.80758e-05	0.756052	0.00796992	0.00254141	0.233419
chr1	87900000	88000000	8.10785e-06	0.842601	0.0021703	0.00172395	0.153496
chr1	88000000	88100000	7.66948e-07	0.0309959	0.0093337	0.0539539	0.905716
chr1	88100000	88200000	4.59286e-10	0.001544	0.000500828	0.0174291	0.980526
chr1	88200000	88300000	1.39994e-09	0.00296747	0.00050114	0.0228314	0.9737
chr1	88300000	88400000	1.44331e-08	0.00781789	0.00147531	0.0131705	0.977536
chr1	88400000	88500000	7.57816e-10	0.00134961	0.000829734	0.0397734	0.958047
chr1	88500000	88600000	6.43474e-11	0.000465703	0.000306371	0.0317129	0.967515
chr1	88600000	88700000	1.45465e-09	0.00185487	0.0012166	0.0208227	0.976106
chr1	88700000	88800000	1.27705e-10	0.000584663	0.000517319	0.0242929	0.974605
chr1	88800000	88900000	9.65447e-14	2.52329e-05	3.56532e-05	0.0204186	0.979521
chr1	88900000	89000000	1.29062e-10	0.000597726	0.000531661	0.0220386	0.976832
chr1	89000000	89100000	6.78585e-08	0.0126357	0.00369256	0.0124994	0.971172
chr1	89100000	89200000	0.000101247	0.999609	0.000273119	3.88935e-08	1.63944e-05
chr1	89200000	89300000	0.000776497	0.99884	0.000383163	1.02006e-09	3.27781e-07
chr1	89300000	89400000	0.00136503	0.998087	0.000547241	5.75527e-10	2.42181e-07
chr1	89400000	89500000	9.66868e-05	0.999588	0.00029347	5.44837e-08	2.16666e-05
chr1	89500000	89600000	0.000121477	0.999036	0.000695803	6.31323e-07	0.000146498
chr1	89600000	89700000	2.13804e-05	0.976957	0.00153669	6.38031e-05	0.0214214
chr1	89700000	89800000	7.86977e-05	0.953424	0.00556215	0.000361602	0.0405734
chr1	89800000	89900000	8.10872e-08	0.18283	0.000174983	0.00185325	0.815142
chr1	89900000	90000000	7.04903e-06	0.971442	0.00072109	7.07474e-05	0.0277588
chr1	90000000	90100000	0.000229843	0.998741	0.000969301	4.53882e-07	5.98e-05
chr1	90100000	90200000	0.000490294	0.999467	4.25612e-05	2.28367e-12	3.40262e-09
chr1	90200000	90300000	6.68987e-05	0.99978	0.00014555	1.07719e-08	7.60212e-06
chr1	90300000	90400000	0.00111579	0.99741	0.00146954	3.63461e-08	4.58819e-06
chr1	90400000	90500000	0.000695609	0.997643	0.00164381	1.58361e-07	1.77395e-05
chr1	90500000	90600000	3.07368e-11	0.00427588	6.67333e-06	0.00147073	0.994247
chr1	90600000	90700000	2.99727e-14	2.86383e-05	1.40887e-05	0.0048872	0.99507
chr1	90700000	90800000	3.80801e-08	0.00643496	0.00519796	0.0335116	0.954856
chr1	90800000	90900000	2.95059e-08	0.0219704	0.000537032	0.018537	0.958955
chr1	90900000	91000000	4.05975e-07	0.0414467	0.00316348	0.0352085	0.920181
chr1	91000000	91100000	1.38724e-07	0.017484	0.00407853	0.034276	0.944161
chr1	91100000	91200000	3.10784e-10	0.00127098	0.000354371	0.0310116	0.967363
chr1	91200000	91300000	2.53413e-09	0.000910043	0.00801112	0.0635093	0.92757
chr1	91300000	91400000	0.000488869	0.983772	0.0134311	2.65154e-05	0.00228174
chr1	91400000	91500000	0.000433912	0.995946	0.00328682	4.30247e-06	0.000329304
chr1	91500000	91600000	7.04273e-05	0.974522	0.00403067	0.000163896	0.021213
chr1	91600000	91700000	5.08355e-10	0.00262386	0.000218741	0.0130418	0.984116
chr1	91700000	91800000	5.20741e-17	1.81356e-06	1.3501e-06	0.00543492	0.994562
chr1	91800000	91900000	1.89324e-16	1.1426e-07	2.99983e-05	0.971688	0.0282823
chr1	91900000	92000000	0.000161767	0.909947	0.0347221	0.000446784	0.0547223
chr1	92000000	92100000	0.00246942	0.702412	0.278185	0.00110125	0.015833
chr1	92100000	92200000	0.00856952	0.615654	0.373007	0.000306531	0.00246327
chr1	92200000	92300000	0.00262425	0.994245	0.00312804	2.0684e-08	2.89524e-06
chr1	92300000	92400000	0.00108496	0.997915	0.00099879	3.3877e-09	1.02191e-06
chr1	92400000	92500000	0.0027673	0.451746	0.530889	0.00129681	0.0133009
chr1	92500000	92600000	0.000515441	0.892896	0.0720441	0.000615943	0.0339287
chr1	92600000	92700000	0.00010271	0.589049	0.0719486	0.00494849	0.333951
chr1	92700000	92800000	2.31612e-05	0.995238	0.000900345	7.06699e-06	0.00383122
chr1	92800000	92900000	0.000430456	0.999169	0.000399222	1.79751e-09	9.47984e-07
chr1	92900000	93000000	0.0159694	0.982612	0.00141871	3.67049e-11	8.61563e-09
chr1	93000000	93100000	7.39633e-06	0.999839	6.00824e-05	5.36563e-08	9.36683e-05
chr1	93100000	93200000	0.000457637	0.995175	0.00396579	4.48833e-06	0.000397322
chr1	93200000	93300000	0.00546041	0.993831	0.000708504	3.64559e-11	1.58922e-08
chr1	93300000	93400000	0.00120927	0.998622	0.000168314	1.39671e-11	1.24346e-08
chr1	93400000	93500000	0.0316153	0.968226	0.000159062	2.94866e-14	2.54139e-11
chr1	93500000	93600000	0.0335566	0.96637	7.37226e-05	2.67741e-15	4.01013e-12
chr1	93600000	93700000	0.384977	0.614927	9.62775e-05	3.82245e-17	4.5354e-14
chr1	93700000	93800000	0.00603062	0.993122	0.00084709	7.02851e-11	2.30725e-08
chr1	93800000	93900000	0.000354515	0.998333	0.00127782	1.72348e-07	3.42847e-05
chr1	93900000	94000000	2.44177e-05	0.919531	0.00348018	0.000265844	0.0766987
chr1	94000000	94100000	0.00838574	0.761815	0.228637	9.39627e-05	0.00106865
chr1	94100000	94200000	0.0249267	0.971282	0.00379086	3.51531e-10	4.12561e-08
chr1	94200000	94300000	0.00644856	0.463422	0.529173	9.71024e-05	0.000858709
chr1	94300000	94400000	0.00344773	0.989363	0.00717336	3.02515e-07	1.59739e-05
chr1	94400000	94500000	0.00180901	0.16502	0.814748	0.0030744	0.0153481
chr1	94500000	94600000	0.000191888	0.00597968	0.901259	0.0570502	0.0355192
chr1	94600000	94700000	2.68292e-09	0.000581475	0.00735613	0.442621	0.549441
chr1	94700000	94800000	2.98539e-06	0.00950321	0.107951	0.25148	0.631063
chr1	94800000	94900000	0.00112582	0.477885	0.386697	0.018518	0.115773
chr1	94900000	95000000	1.46473e-07	0.088005	0.000446592	0.0132241	0.898324
chr1	95000000	95100000	7.66104e-10	0.000346121	0.00523259	0.38071	0.613712
chr1	95100000	95200000	3.59333e-06	0.0108857	0.103769	0.326962	0.55838
chr1	95200000	95300000	1.15352e-07	0.00332639	0.0230738	0.444368	0.529232
chr1	95300000	95400000	4.47398e-05	0.067747	0.191071	0.200069	0.541069
chr1	95400000	95500000	0.000935966	0.736135	0.161055	0.0107264	0.0911473
chr1	95500000	95600000	6.73555e-05	0.913287	0.00734911	0.00224558	0.0770509
chr1	95600000	95700000	3.41656e-14	2.42473e-05	1.76919e-05	0.297343	0.702615
chr1	95700000	95800000	5.48343e-16	6.21081e-06	1.37217e-06	0.0168753	0.983117
chr1	95800000	95900000	2.91009e-12	3.78506e-05	0.000333102	0.42477	0.574859
chr1	95900000	96000000	2.57197e-13	1.7022e-05	8.49356e-05	0.421592	0.578306
chr1	96000000	96100000	1.01311e-14	1.74926e-06	5.29338e-05	0.881526	0.118419
chr1	96100000	96200000	8.81727e-15	1.33524e-06	5.82125e-05	0.89527	0.104671
chr1	96200000	96300000	1.02558e-14	7.86417e-07	8.0904e-05	0.940256	0.059662
chr1	96300000	96400000	5.56321e-12	6.08639e-05	0.000306514	0.441338	0.558295
chr1	96400000	96500000	5.33302e-12	3.3106e-05	0.000401415	0.743851	0.255715
chr1	96500000	96600000	3.8141e-18	2.03621e-08	6.72333e-06	0.962552	0.0374409
chr1	96600000	96700000	8.88668e-18	6.4189e-07	3.8311e-07	0.0500493	0.94995
chr1	96700000	96800000	1.87314e-15	5.81183e-06	3.47593e-06	0.0704043	0.929586
chr1	96800000	96900000	9.7286e-16	3.15105e-07	3.66e-05	0.939087	0.060876
chr1	96900000	97000000	2.67207e-14	2.57034e-05	7.04404e-06	0.0533618	0.946606
chr1	97000000	97100000	4.43892e-17	1.44514e-06	7.698e-07	0.024869	0.975129
chr1	97100000	97200000	2.30977e-11	0.000521615	7.74597e-05	0.0654786	0.933922
chr1	97200000	97300000	2.62362e-05	0.812037	0.00533902	0.00801635	0.174581
chr1	97300000	97400000	5.3516e-14	1.06813e-05	4.98948e-05	0.245635	0.754304
chr1	97400000	97500000	6.37968e-10	0.00145446	0.000546526	0.0513479	0.946651
chr1	97500000	97600000	5.77425e-10	0.00122646	0.000587549	0.0676791	0.930507
chr1	97600000	97700000	3.05063e-08	0.0173531	0.000788113	0.0258168	0.956042
chr1	97700000	97800000	5.84356e-13	0.000749279	1.80852e-06	0.00485215	0.994397
chr1	97800000	97900000	1.98019e-10	0.00434019	3.83976e-05	0.0167682	0.978853
chr1	97900000	98000000	0.000185467	0.975843	0.00811722	0.000576549	0.0152781
chr1	98000000	98100000	4.16677e-09	0.0117622	0.000184208	0.0217848	0.966269
chr1	98100000	98200000	1.07304e-06	0.0621171	0.00531084	0.063156	0.869415
chr1	98200000	98300000	4.49793e-09	0.00734653	0.000375404	0.0304713	0.961807
chr1	98300000	98400000	3.26613e-08	0.022081	0.000640544	0.03192	0.945358
chr1	98400000	98500000	1.9269e-10	0.000561701	0.000513374	0.124765	0.87416
chr1	98500000	98600000	2.57047e-10	0.0010852	0.000331955	0.0391006	0.959482
chr1	98600000	98700000	1.31131e-13	2.47939e-05	3.4395e-05	0.0615032	0.938438
chr1	98700000	98800000	1.79681e-13	4.65313e-05	2.02839e-05	0.0326235	0.96731
chr1	98800000	98900000	2.10287e-11	0.000245544	0.000167876	0.122392	0.877195
chr1	98900000	99000000	1.98026e-10	0.000898263	0.000275007	0.0918868	0.90694
chr1	99000000	99100000	7.43863e-15	1.05481e-05	5.91757e-06	0.079503	0.92048
chr1	99100000	99200000	1.64965e-11	0.000466374	6.03337e-05	0.0756173	0.923856
chr1	99200000	99300000	9.8147e-11	0.000624861	0.000246169	0.0588835	0.940246
chr1	99300000	99400000	1.04941e-11	0.000262788	8.61977e-05	0.0638675	0.935783
chr1	99400000	99500000	1.86939e-12	0.000157878	3.17437e-05	0.0408609	0.958949
chr1	99500000	99600000	6.79759e-13	4.6042e-05	6.86327e-05	0.0963868	0.903499
chr1	99600000	99700000	3.57302e-11	0.00034567	0.000216593	0.0670734	0.932364
chr1	99700000	99800000	1.25992e-12	6.83852e-05	8.41078e-05	0.222192	0.777655
chr1	99800000	99900000	6.93981e-19	4.00045e-07	9.20412e-08	0.0091651	0.990834
chr1	99900000	100000000	9.58309e-13	0.000225101	1.06101e-05	0.0267241	0.97304
chr1	100000000	100100000	6.25096e-11	0.00097648	8.94578e-05	0.0483913	0.950543
chr1	100100000	100200000	2.94299e-07	0.0670403	0.00142367	0.0348229	0.896713
chr1	100200000	100300000	0.000380847	0.999002	0.000612089	2.48153e-08	5.48112e-06
chr1	100300000	100400000	0.00413306	0.994564	0.00130292	1.26195e-09	1.90676e-07
chr1	100400000	100500000	0.00131601	0.998469	0.000215422	3.35985e-11	1.71802e-08
chr1	100500000	100600000	0.00233009	0.997614	5.59076e-05	1.16981e-13	1.41777e-10
chr1	100600000	100700000	0.00234127	0.99726	0.000398749	7.90831e-11	2.73655e-08
chr1	100700000	100800000	0.00527113	0.993926	0.000803059	6.19784e-11	1.56076e-08
chr1	100800000	100900000	0.00111944	0.998357	0.000522946	1.25553e-09	2.99831e-07
chr1	100900000	101000000	4.78552e-05	0.994304	0.00159145	6.44726e-05	0.00399198
chr1	101000000	101100000	1.90079e-07	0.0544589	0.00104797	0.0275134	0.91698
chr1	101100000	101200000	1.11182e-09	0.00733567	9.39242e-05	0.0209406	0.97163
chr1	101200000	101300000	2.42546e-06	0.361425	0.00187549	0.0106535	0.626043
chr1	101300000	101400000	6.50514e-06	0.91329	0.00140425	0.00190285	0.0833959
chr1	101400000	101500000	0.000729885	0.997678	0.00157723	1.52892e-07	1.51216e-05
chr1	101500000	101600000	0.000221692	0.998472	0.00118294	1.17383e-06	0.000122636
chr1	101600000	101700000	0.000847582	0.998203	0.000946372	2.02429e-08	2.96873e-06
chr1	101700000	101800000	0.000483875	0.997984	0.00149799	2.83649e-07	3.34116e-05
chr1	101800000	101900000	7.08279e-05	0.999802	0.000122733	9.58388e-09	4.21402e-06
chr1	101900000	102000000	3.83704e-07	0.0907277	0.00135533	0.0278447	0.880072
chr1	102000000	102100000	8.41513e-11	0.00128114	8.77215e-05	0.0218726	0.976758
chr1	102100000	102200000	7.81802e-13	0.000106688	2.32032e-05	0.0595934	0.940277
chr1	102200000	102300000	1.62905e-10	0.000770639	0.000328937	0.0437879	0.955113
chr1	102300000	102400000	2.93658e-12	0.000125985	7.58198e-05	0.130878	0.86892
chr1	102400000	102500000	1.93989e-11	0.000347803	0.000110826	0.0510931	0.948448
chr1	102500000	102600000	1.01886e-13	3.14347e-05	1.58416e-05	0.0819278	0.918025
chr1	102600000	102700000	2.59503e-16	4.6424e-06	7.9618e-07	0.0192288	0.980766
chr1	102700000	102800000	7.11167e-13	0.000142995	1.75964e-05	0.0160105	0.983829
chr1	102800000	102900000	3.8306e-13	7.82355e-05	2.1016e-05	0.027751	0.97215
chr1	102900000	103000000	3.76078e-17	1.244e-06	8.28533e-07	0.0638622	0.936136
chr1	103000000	103100000	1.07746e-20	1.04304e-07	1.36556e-08	0.00243058	0.997569
chr1	103100000	103200000	7.77386e-13	0.000127476	1.95687e-05	0.0263375	0.973515
chr1	103200000	103300000	1.01301e-15	1.08009e-06	2.06496e-05	0.53273	0.467248
chr1	103300000	103400000	4.80771e-16	5.39046e-06	1.32001e-06	0.0143836	0.98561
chr1	103400000	103500000	7.40416e-10	0.00167261	0.000535208	0.0417395	0.956053
chr1	103500000	103600000	4.22413e-11	0.000338249	0.00024747	0.0795665	0.919848
chr1	103600000	103700000	1.90198e-11	0.000547355	5.68607e-05	0.0457086	0.953687
chr1	103700000	103800000	1.15847e-13	4.35572e-05	1.32174e-05	0.0448537	0.95509
chr1	103800000	103900000	1.62383e-09	0.00299546	0.000422227	0.0915428	0.905039
chr1	103900000	104000000	8.87856e-10	0.00215303	0.000479291	0.0314778	0.96589
chr1	104000000	104100000	9.93195e-11	0.00208043	4.93446e-05	0.0252544	0.972616
chr1	104100000	104200000	3.23262e-10	0.00123979	0.00032326	0.0480945	0.950343
chr1	104200000	104300000	4.22222e-10	0.00110728	0.000479638	0.067971	0.930442
chr1	104300000	104400000	8.43108e-11	0.00069095	0.000170097	0.0495232	0.949616
chr1	104400000	104500000	1.89666e-13	1.98777e-05	5.70365e-05	0.545778	0.454145
chr1	104500000	104600000	5.99058e-11	0.000623702	0.000144762	0.0446267	0.954605
chr1	104600000	104700000	7.89071e-12	0.000177634	0.000104731	0.10146	0.898258
chr1	104700000	104800000	8.30906e-14	1.33689e-05	5.53179e-05	0.288226	0.711706
chr1	104800000	104900000	7.99305e-12	0.000188747	0.000102743	0.0633443	0.936364
chr1	104900000	105000000	4.05283e-13	5.29275e-05	2.96221e-05	0.0964089	0.903508
chr1	105000000	105100000	8.36287e-12	0.000281039	6.04773e-05	0.0627779	0.936881
chr1	105100000	105200000	4.87881e-12	0.000306731	3.55528e-05	0.0606114	0.939046
chr1	105200000	105300000	4.7975e-13	0.000269333	5.26769e-06	0.0208823	0.978843
chr1	105300000	105400000	2.3504e-18	1.69638e-06	5.59075e-08	0.00605018	0.993948
chr1	105400000	105500000	3.33947e-13	0.000369793	2.61501e-06	0.00568955	0.993938
chr1	105500000	105600000	5.51892e-10	0.00154445	0.000428082	0.0469354	0.951092
chr1	105600000	105700000	3.63121e-11	0.000550447	0.000100258	0.0463845	0.952965
chr1	105700000	105800000	4.5567e-05	0.918379	0.00847565	0.000446419	0.0726534
chr1	105800000	105900000	7.08788e-14	2.74933e-05	1.589e-05	0.0474138	0.952543
chr1	105900000	106000000	3.69284e-11	0.000362604	0.000181362	0.0780241	0.921432
chr1	106000000	106100000	2.30715e-11	0.000232973	0.000201839	0.116867	0.882698
chr1	106100000	106200000	1.92969e-18	5.44301e-07	1.73969e-07	0.00814238	0.991857
chr1	106200000	106300000	7.99535e-11	0.000603571	0.00022187	0.0423643	0.95681
chr1	106300000	106400000	1.77616e-13	5.32925e-05	1.38119e-05	0.0418611	0.958072
chr1	106400000	106500000	8.30708e-15	8.20551e-06	1.00225e-05	0.147912	0.85207
chr1	106500000	106600000	1.2372e-12	1.18683e-05	0.000327945	0.846028	0.153632
chr1	106600000	106700000	3.30582e-11	0.000299696	0.000252911	0.0539208	0.945527
chr1	106700000	106800000	1.03565e-16	5.11016e-07	6.59831e-06	0.616886	0.383107
chr1	106800000	106900000	7.84911e-18	5.52409e-08	5.25501e-06	0.940281	0.0597137
chr1	106900000	107000000	8.14496e-13	3.28944e-05	0.000135055	0.361151	0.638682
chr1	107000000	107100000	4.98162e-12	0.000173662	6.82826e-05	0.0717295	0.928029
chr1	107100000	107200000	7.91334e-14	1.05745e-05	6.79313e-05	0.325126	0.674796
chr1	107200000	107300000	1.54281e-12	0.000119875	3.569e-05	0.0605341	0.93931
chr1	107300000	107400000	4.74908e-13	2.98055e-05	9.8775e-05	0.248714	0.751158
chr1	107400000	107500000	3.89759e-13	6.46989e-05	2.36149e-05	0.0721451	0.927767
chr1	107500000	107600000	2.28491e-09	0.0100109	0.000116733	0.035242	0.95463
chr1	107600000	107700000	1.77703e-09	0.00264426	0.00058228	0.0744801	0.922293
chr1	107700000	107800000	2.59626e-11	0.000121793	0.000738004	0.142607	0.856533
chr1	107800000	107900000	5.9062e-10	0.00155598	0.000439982	0.0853319	0.912672
chr1	107900000	108000000	9.92684e-08	0.0234376	0.00147103	0.0707891	0.904302
chr1	108000000	108100000	2.04157e-07	0.0383243	0.00173031	0.0586337	0.901312
chr1	108100000	108200000	7.40063e-10	0.00215597	0.000391276	0.0451369	0.952316
chr1	108200000	108300000	1.16427e-11	0.000351719	8.34872e-05	0.0548661	0.944699
chr1	108300000	108400000	2.12328e-05	0.810915	0.00482056	0.00314002	0.181104
chr1	108400000	108500000	0.00020336	0.945734	0.0143556	0.00257454	0.0371325
chr1	108500000	108600000	9.10936e-05	0.822957	0.0141268	0.00457921	0.158246
chr1	108600000	108700000	1.72362e-06	0.0833095	0.0048275	0.0857818	0.82608
chr1	108700000	108800000	1.3526e-08	0.0153712	0.000330158	0.0239408	0.960358
chr1	108800000	108900000	4.58509e-08	0.00608132	0.00661224	0.101034	0.886273
chr1	108900000	109000000	1.26852e-09	0.000179033	0.00946006	0.67165	0.318711
chr1	109000000	109100000	0.000138597	0.989663	0.00472687	3.68697e-05	0.00543511
chr1	109100000	109200000	0.000285197	0.997828	0.00179457	4.62917e-07	9.12557e-05
chr1	109200000	109300000	0.0927768	0.906498	0.000725473	8.07848e-14	3.2081e-11
chr1	109300000	109400000	0.839214	0.159958	0.000828201	1.75135e-15	2.11695e-13
chr1	109400000	109500000	0.983502	0.016428	6.97685e-05	2.28845e-20	4.77419e-18
chr1	109500000	109600000	0.99956	0.000439166	6.04056e-07	1.04534e-28	5.67051e-26
chr1	109600000	109700000	0.999965	3.48227e-05	4.31101e-08	3.38175e-32	1.60017e-29
chr1	109700000	109800000	0.999773	0.00022438	2.40784e-06	5.73543e-26	3.97867e-24
chr1	109800000	109900000	0.998619	0.000876102	0.000504602	7.2086e-19	1.36217e-18
chr1	109900000	110000000	0.999797	0.000200232	2.85433e-06	6.29196e-26	3.28095e-24
chr1	110000000	110100000	0.999456	0.000540776	3.3197e-06	1.26702e-24	1.47339e-22
chr1	110100000	110200000	0.999191	0.000800401	8.2541e-06	5.21945e-23	3.6489e-21
chr1	110200000	110300000	0.983906	0.00306231	0.0130313	2.56024e-14	8.80258e-15
chr1	110300000	110400000	0.918895	0.0243062	0.0567984	2.35694e-11	1.4333e-11
chr1	110400000	110500000	0.999711	0.000229274	6.01969e-05	8.57833e-22	2.96013e-21
chr1	110500000	110600000	0.998781	0.000830467	0.000388908	4.95805e-18	1.02665e-17
chr1	110600000	110700000	0.830133	0.00418338	0.165684	3.69128e-10	1.55347e-11
chr1	110700000	110800000	0.362748	0.0327995	0.604452	6.90416e-07	5.11416e-08
chr1	110800000	110900000	0.999806	7.98975e-05	0.000114518	1.11187e-20	7.45134e-21
chr1	110900000	111000000	0.999758	0.000229906	1.23823e-05	4.86489e-24	6.9608e-23
chr1	111000000	111100000	0.0834658	0.0175294	0.898997	7.37275e-06	4.87603e-07
chr1	111100000	111200000	0.211695	0.0386961	0.749607	1.75215e-06	1.75232e-07
chr1	111200000	111300000	0.960724	0.0207388	0.0185372	2.3099e-12	2.78714e-12
chr1	111300000	111400000	0.271775	0.482788	0.245437	8.20003e-08	2.62122e-07
chr1	111400000	111500000	0.888007	0.110326	0.00166747	2.19551e-15	1.45596e-13
chr1	111500000	111600000	0.492826	0.457769	0.0494055	4.50238e-10	4.82243e-09
chr1	111600000	111700000	0.167414	0.828169	0.00441735	4.92166e-12	5.75345e-10
chr1	111700000	111800000	0.971595	0.0283119	9.26668e-05	7.51529e-19	1.31674e-16
chr1	111800000	111900000	0.00529787	0.307905	0.686511	3.44793e-05	0.000251385
chr1	111900000	112000000	0.151037	0.326895	0.522065	1.53849e-06	1.93755e-06
chr1	112000000	112100000	0.990519	0.0093339	0.000147029	1.63397e-18	8.67387e-17
chr1	112100000	112200000	0.999701	0.00029839	5.39227e-07	1.09984e-27	3.44845e-25
chr1	112200000	112300000	0.982894	0.0167218	0.000384347	6.36094e-18	2.52339e-16
chr1	112300000	112400000	0.00169371	9.56719e-05	0.9982	1.03405e-05	1.01808e-07
chr1	112400000	112500000	0.00023268	5.19834e-06	0.999754	8.03812e-06	2.45221e-08
chr1	112500000	112600000	0.000103768	6.94273e-07	0.999882	1.3472e-05	7.29645e-09
chr1	112600000	112700000	3.18896e-05	1.34137e-06	0.999808	0.000158664	4.17246e-07
chr1	112700000	112800000	1.22465e-11	1.02629e-05	0.0168635	0.262657	0.720469
chr1	112800000	112900000	9.72379e-05	7.87213e-06	0.999825	6.9488e-05	3.48034e-07
chr1	112900000	113000000	0.913011	0.0844019	0.00258745	1.5886e-15	5.70229e-14
chr1	113000000	113100000	0.909719	0.0342744	0.0560067	9.90435e-12	9.47399e-12
chr1	113100000	113200000	0.996255	0.00372983	1.50451e-05	1.85425e-23	4.25405e-21
chr1	113200000	113300000	0.982345	0.0174065	0.000248229	9.6255e-19	6.86897e-17
chr1	113300000	113400000	0.0453289	0.300092	0.654579	5.72259e-09	2.79626e-08
chr1	113400000	113500000	0.846611	0.149735	0.00365404	1.43911e-15	6.86038e-14
chr1	113500000	113600000	0.988281	0.0116478	7.1254e-05	1.45373e-21	2.54617e-19
chr1	113600000	113700000	0.444347	0.525006	0.0306473	3.59821e-11	7.93381e-10
chr1	113700000	113800000	0.00587863	0.0107754	0.983307	3.22128e-05	6.67318e-06
chr1	113800000	113900000	0.000198437	0.00183324	0.990806	0.00550963	0.00165269
chr1	113900000	114000000	0.00162235	0.151638	0.842039	0.00076726	0.00393312
chr1	114000000	114100000	3.69475e-05	0.00657953	0.912602	0.0260556	0.0547255
chr1	114100000	114200000	0.000515942	0.311388	0.273865	0.104733	0.309499
chr1	114200000	114300000	0.19142	0.791508	0.0170721	1.56911e-10	7.14577e-09
chr1	114300000	114400000	0.99671	0.00328616	3.69702e-06	2.52957e-24	1.16231e-21
chr1	114400000	114500000	0.945832	0.0540267	0.000140871	6.03942e-19	1.20358e-16
chr1	114500000	114600000	0.00393334	0.000985494	0.995029	5.12694e-05	1.44322e-06
chr1	114600000	114700000	0.00016706	1.14158e-06	0.999741	9.04617e-05	4.13249e-08
chr1	114700000	114800000	0.000203574	8.17309e-05	0.999505	0.000205598	4.4911e-06
chr1	114800000	114900000	0.00125116	0.013505	0.985036	0.000123443	8.39548e-05
chr1	114900000	115000000	0.137656	0.821732	0.0406115	3.63959e-09	8.79241e-08
chr1	115000000	115100000	0.559662	0.439045	0.00129288	1.03752e-15	3.04268e-13
chr1	115100000	115200000	0.0149183	0.186053	0.799023	1.48685e-06	4.4769e-06
chr1	115200000	115300000	0.421205	0.557474	0.0213216	1.29966e-10	3.81035e-09
chr1	115300000	115400000	0.00524953	0.16048	0.833647	0.0001667	0.000456183
chr1	115400000	115500000	2.33298e-05	0.00290246	0.730084	0.137906	0.129084
chr1	115500000	115600000	1.52608e-07	0.000424228	0.169027	0.445807	0.384742
chr1	115600000	115700000	1.50018e-06	0.00073826	0.313721	0.474254	0.211285
chr1	115700000	115800000	9.68023e-09	2.91504e-05	0.0560793	0.878657	0.0652344
chr1	115800000	115900000	4.24229e-05	2.82337e-05	0.988599	0.01111	0.000220592
chr1	115900000	116000000	2.21758e-06	0.000139773	0.648181	0.295314	0.0563624
chr1	116000000	116100000	8.48077e-06	3.66541e-05	0.641161	0.354204	0.00458942
chr1	116100000	116200000	2.2025e-05	0.00034758	0.959355	0.0336948	0.00658044
chr1	116200000	116300000	0.00268934	0.0019338	0.995259	0.000110816	6.58839e-06
chr1	116300000	116400000	9.02925e-05	0.000105351	0.96908	0.030027	0.000697477
chr1	116400000	116500000	0.000114256	3.24117e-05	0.994984	0.00483759	3.18969e-05
chr1	116500000	116600000	0.000235073	0.00256257	0.988477	0.00691311	0.00181181
chr1	116600000	116700000	0.00358324	0.0373931	0.957991	0.000623689	0.000408917
chr1	116700000	116800000	0.00346842	0.0500064	0.945492	0.000525288	0.000508335
chr1	116800000	116900000	0.00320058	0.000791357	0.995943	6.38394e-05	1.45119e-06
chr1	116900000	117000000	0.0832032	0.833652	0.0831391	3.92314e-07	4.96701e-06
chr1	117000000	117100000	0.022914	0.947011	0.0300608	6.72502e-07	1.36349e-05
chr1	117100000	117200000	0.961061	0.0117905	0.0271481	3.8437e-13	3.24621e-13
chr1	117200000	117300000	0.229144	0.749088	0.0217676	5.48315e-10	1.9107e-08
chr1	117300000	117400000	0.0934311	0.89966	0.00690845	8.80433e-11	6.49523e-09
chr1	117400000	117500000	0.0750352	0.669796	0.255156	1.93239e-06	1.08336e-05
chr1	117500000	117600000	0.0358879	0.922321	0.0417857	2.7111e-07	5.04377e-06
chr1	117600000	117700000	0.1061	0.821786	0.0721121	1.32891e-07	1.89554e-06
chr1	117700000	117800000	2.38229e-05	0.0102788	0.432296	0.286779	0.270622
chr1	117800000	117900000	2.5167e-06	0.00931241	0.0765934	0.68674	0.227352
chr1	117900000	118000000	0.0572159	0.844234	0.0985487	1.1935e-07	1.67475e-06
chr1	118000000	118100000	0.00533774	0.023065	0.96839	0.00249622	0.000711394
chr1	118100000	118200000	0.00745105	0.0163847	0.975669	0.000414706	8.00992e-05
chr1	118200000	118300000	0.00200321	0.117324	0.868219	0.00372598	0.00872766
chr1	118300000	118400000	3.12245e-05	0.000159677	0.550958	0.446167	0.0026843
chr1	118400000	118500000	0.00753375	0.277036	0.711675	0.000969914	0.00278531
chr1	118500000	118600000	5.43746e-08	6.18579e-05	0.0327359	0.955473	0.0117291
chr1	118600000	118700000	1.08535e-13	2.39183e-07	0.000320175	0.991193	0.00848686
chr1	118700000	118800000	2.16953e-17	1.77028e-09	1.74549e-05	0.999061	0.000921245
chr1	118800000	118900000	6.27236e-23	1.2649e-10	2.38947e-07	0.983623	0.0163768
chr1	118900000	119000000	2.4518e-17	7.33204e-10	2.09728e-05	0.999645	0.000334361
chr1	119000000	119100000	4.25728e-21	3.98478e-11	1.13431e-06	0.999343	0.000655986
chr1	119100000	119200000	6.64619e-24	4.59333e-10	3.02541e-08	0.767908	0.232093
chr1	119200000	119300000	9.63448e-20	1.92164e-09	2.55612e-06	0.98541	0.0145869
chr1	119300000	119400000	1.77093e-21	4.40771e-10	7.98935e-07	0.979149	0.0208507
chr1	119400000	119500000	5.55043e-13	1.21539e-07	0.000451564	0.99887	0.000678056
chr1	119500000	119600000	1.10029e-16	2.74588e-07	1.55863e-05	0.923284	0.0767001
chr1	119600000	119700000	6.60646e-07	0.0156375	0.0193611	0.693446	0.271555
chr1	119700000	119800000	3.68918e-07	2.39338e-05	0.0683672	0.930273	0.001336
chr1	119800000	119900000	0.00491137	0.0550053	0.920224	0.0166766	0.0031827
chr1	119900000	120000000	2.84405e-07	0.000160679	0.0794181	0.891696	0.0287252
chr1	120000000	120100000	3.13701e-06	6.57385e-05	0.602973	0.380745	0.0162138
chr1	120100000	120200000	0.000665722	0.000286155	0.978663	0.0202843	0.000100729
chr1	120200000	120300000	0.000494755	0.000171533	0.976979	0.0222851	6.97016e-05
chr1	120300000	120400000	0.000255529	9.98525e-06	0.994496	0.00523442	4.32259e-06
chr1	120400000	120500000	0.00231433	0.00026267	0.996735	0.000683041	5.39761e-06
chr1	120500000	120600000	0.00235235	0.000464382	0.997146	3.6948e-05	5.11539e-07
chr1	120600000	120700000	0.115855	0.248838	0.635305	1.02517e-06	1.05435e-06
chr1	120700000	120800000	0.0069111	0.000496743	0.992154	0.000434661	3.0633e-06
chr1	120800000	120900000	0.00123414	2.16488e-05	0.995053	0.00368985	1.08801e-06
chr1	120900000	121000000	0.00537476	0.0159244	0.958324	0.0191208	0.00125567
chr1	121000000	121100000	2.01363e-05	0.00282918	0.432858	0.504388	0.0599044
chr1	121100000	121200000	6.71482e-17	1.38634e-11	5.72705e-05	0.999941	1.54302e-06
chr1	121200000	121300000	1.97596e-26	3.84642e-15	2.64041e-08	0.999998	1.66177e-06
chr1	121300000	121400000	4.9024e-32	5.69485e-17	6.27246e-10	0.99999	1.04283e-05
chr1	121400000	121500000	2.39065e-22	4.78722e-11	7.80816e-07	0.998453	0.00154634
chr1	142500000	142600000	1.48954e-31	1.26575e-15	7.91807e-10	0.999895	0.000105134
chr1	142600000	142700000	8.56758e-33	2.02238e-17	3.25113e-10	0.999996	4.11115e-06
chr1	142700000	142800000	2.45531e-37	6.0151e-23	1.53668e-11	1	6.16588e-11
chr1	142800000	142900000	2.11886e-33	2.89058e-18	1.96433e-10	1	3.68796e-07
chr1	142900000	143000000	4.5968e-35	1.82291e-21	9.58455e-11	1	4.22798e-10
chr1	143100000	143200000	4.76648e-35	1.0118e-21	9.36248e-11	1	2.04511e-10
chr1	143200000	143300000	1.17145e-29	2.54835e-18	5.89022e-09	1	1.61038e-08
chr1	143300000	143400000	7.51499e-30	1.55389e-18	2.24771e-09	1	2.75021e-09
chr1	143400000	143500000	6.76323e-33	1.68972e-20	5.14863e-10	1	7.22727e-10
chr1	143500000	143600000	1.90833e-34	4.91053e-22	2.00489e-10	1	1.05389e-10
chr1	143600000	143700000	0.105396	0.356922	0.537479	0.000101634	0.000101968
chr1	143700000	143800000	0.11221	0.502166	0.385584	1.55632e-05	2.42145e-05
chr1	143800000	143900000	0.00147388	0.00318592	0.969344	0.0251202	0.000875783
chr1	143900000	144000000	0.0225171	0.00102942	0.97633	0.000122378	7.61481e-07
chr1	144000000	144100000	0.000295422	0.000143886	0.989864	0.00961718	7.98429e-05
chr1	144100000	144200000	0.0805104	0.0855401	0.833666	0.00023859	4.46099e-05
chr1	144200000	144300000	0.0216521	0.123034	0.852114	0.0026323	0.000567007
chr1	144300000	144400000	0.0616408	0.040459	0.895449	0.00228341	0.000167992
chr1	144400000	144500000	0.0486183	0.191291	0.759544	0.000436271	0.000109728
chr1	144500000	144600000	0.0227247	0.00954788	0.967693	3.24669e-05	1.70347e-06
chr1	144600000	144700000	0.0571181	0.00949007	0.933372	1.93236e-05	6.21028e-07
chr1	144700000	144800000	0.00686012	0.092557	0.881731	0.0157271	0.00312435
chr1	144800000	144900000	0.00422786	0.000159085	0.995609	4.17589e-06	1.84578e-08
chr1	144900000	145000000	0.0344555	0.0139592	0.951584	1.42795e-06	1.19848e-07
chr1	145000000	145100000	0.00142711	0.000512862	0.998014	4.5106e-05	7.75378e-07
chr1	145100000	145200000	0.985765	0.000718313	0.0135165	1.05577e-15	1.19014e-16
chr1	145200000	145300000	0.764813	0.0055391	0.229648	1.44972e-10	8.52915e-12
chr1	145300000	145400000	0.0814445	0.00287166	0.915681	2.46964e-06	2.71515e-08
chr1	145400000	145500000	0.999946	5.37565e-05	5.5638e-08	1.4269e-31	6.90175e-29
chr1	145500000	145600000	0.999994	6.32664e-06	5.76401e-08	3.14339e-32	2.1275e-30
chr1	145600000	145700000	0.999666	0.000331777	1.94528e-06	1.26313e-26	1.65048e-24
chr1	145700000	145800000	0.941976	0.0323331	0.0256906	8.13644e-12	1.34588e-11
chr1	145800000	145900000	0.414671	0.37741	0.207918	2.90292e-07	6.01948e-07
chr1	145900000	146000000	0.0510817	0.0149691	0.933886	5.94811e-05	3.29282e-06
chr1	146000000	146100000	0.0183381	0.00518459	0.976312	0.000156975	7.98187e-06
chr1	146100000	146200000	0.00187175	0.0225123	0.945289	0.0244841	0.005843
chr1	146200000	146300000	0.122573	0.0184339	0.858927	6.29784e-05	2.33431e-06
chr1	146300000	146400000	0.00365581	8.08718e-06	0.996334	1.95282e-06	7.60766e-10
chr1	146400000	146500000	0.00800561	0.00123559	0.990747	1.1211e-05	3.02569e-07
chr1	146500000	146600000	0.000446184	0.00024422	0.999295	1.37656e-05	4.2201e-07
chr1	146600000	146700000	0.00158483	0.0118086	0.986603	2.3168e-06	1.38601e-06
chr1	146700000	146800000	0.00111873	0.0599325	0.937904	0.000316968	0.00072742
chr1	146800000	146900000	1.51135e-14	2.84584e-06	0.000400597	0.160922	0.838675
chr1	146900000	147000000	6.50594e-05	1.03828e-05	0.999761	0.000162353	9.93387e-07
chr1	147000000	147100000	0.00127624	1.88182e-05	0.998705	1.17944e-07	2.60373e-10
chr1	147100000	147200000	0.000379479	0.000108124	0.999506	6.43553e-06	1.11802e-07
chr1	147200000	147300000	9.7865e-05	5.71247e-07	0.999888	1.36064e-05	6.10828e-09
chr1	147300000	147400000	0.000167601	0.000147203	0.999604	7.85279e-05	2.9297e-06
chr1	147400000	147500000	0.15683	0.0950564	0.748019	7.96935e-05	1.55169e-05
chr1	147500000	147600000	0.0826471	0.0812976	0.835922	0.000107085	2.64955e-05
chr1	147600000	147700000	0.0399049	0.0173454	0.942287	0.000435111	2.77887e-05
chr1	147700000	147800000	0.00831359	0.000242227	0.991444	4.45339e-07	3.09507e-09
chr1	147800000	147900000	0.0240846	0.00406548	0.971654	0.000190648	5.52747e-06
chr1	147900000	148000000	0.10389	0.0886275	0.806879	0.000523617	7.91161e-05
chr1	148000000	148100000	0.0244493	0.000931485	0.974461	0.000157226	9.19326e-07
chr1	148100000	148200000	0.0530958	0.061293	0.885142	0.000425373	4.41477e-05
chr1	148200000	148300000	0.0175145	0.00124017	0.980336	0.000900506	8.34714e-06
chr1	148300000	148400000	0.173156	0.0781749	0.748597	6.42719e-05	7.78824e-06
chr1	148500000	148600000	0.0104606	0.000124944	0.98937	4.41079e-05	7.52147e-08
chr1	148600000	148700000	0.000139961	4.96116e-06	0.936388	0.0634643	2.35606e-06
chr1	148700000	148800000	0.0171586	0.00127531	0.981324	0.000239624	2.74602e-06
chr1	148800000	148900000	6.77666e-22	2.08283e-13	1.13495e-06	0.999997	1.36292e-06
chr1	148900000	149000000	5.41005e-21	2.39917e-11	2.38072e-06	0.999502	0.000495641
chr1	149000000	149100000	1.12593e-29	2.93929e-18	4.89214e-09	1	1.55127e-08
chr1	149100000	149200000	3.6033e-18	5.51339e-13	2.27773e-05	0.999977	1.27595e-07
chr1	149200000	149300000	4.59714e-06	1.071e-06	0.523396	0.476585	1.37223e-05
chr1	149300000	149400000	3.65322e-06	5.86325e-07	0.546576	0.453409	1.06713e-05
chr1	149400000	149500000	0.00761114	0.000204353	0.989298	0.0028828	3.98984e-06
chr1	149500000	149600000	0.0365533	0.0041871	0.957123	0.00211312	2.37727e-05
chr1	149600000	149700000	0.00967987	9.69295e-05	0.989716	0.000506407	5.15304e-07
chr1	149700000	149800000	0.00856065	0.000112687	0.991167	0.00015958	2.52264e-07
chr1	149800000	149900000	0.999799	0.000201311	1.1589e-07	1.70847e-29	9.61565e-27
chr1	149900000	150000000	0.999932	6.82377e-05	1.54253e-07	2.67214e-30	7.68072e-28
chr1	150000000	150100000	0.999824	0.000175755	3.64406e-07	3.43693e-28	9.423e-26
chr1	150100000	150200000	0.999923	7.71362e-05	8.70467e-08	1.69271e-30	7.38489e-28
chr1	150200000	150300000	0.999991	8.59056e-06	1.03759e-08	1.31861e-34	5.93092e-32
chr1	150300000	150400000	0.999999	1.39644e-06	1.17754e-09	4.08088e-38	2.26531e-35
chr1	150400000	150500000	0.999953	4.70892e-05	4.10552e-08	2.1328e-32	1.4327e-29
chr1	150500000	150600000	0.999998	2.16344e-06	2.36452e-09	4.93036e-37	2.22627e-34
chr1	150600000	150700000	0.999994	6.23473e-06	1.32442e-08	4.82634e-34	1.23143e-31
chr1	150700000	150800000	0.99999	9.56998e-06	1.62907e-08	1.11721e-33	3.6222e-31
chr1	150800000	150900000	0.999998	1.96839e-06	2.01389e-09	5.34328e-37	2.49028e-34
chr1	150900000	151000000	0.999989	1.09728e-05	9.12498e-09	4.45698e-34	2.31228e-31
chr1	151000000	151100000	0.999999	1.20685e-06	1.48997e-09	7.84878e-38	3.05972e-35
chr1	151100000	151200000	0.999991	9.24482e-06	1.58431e-08	2.81043e-34	9.48771e-32
chr1	151200000	151300000	0.999995	5.04295e-06	1.14403e-08	7.28683e-34	1.65385e-31
chr1	151300000	151400000	0.999998	1.8635e-06	1.01611e-08	1.35826e-34	1.29215e-32
chr1	151400000	151500000	0.999996	4.28162e-06	2.32941e-08	1.33216e-33	1.36576e-31
chr1	151500000	151600000	0.999995	4.45719e-06	4.19512e-07	2.57001e-29	1.76387e-28
chr1	151600000	151700000	0.999991	8.13172e-06	5.4254e-07	5.59891e-30	5.72201e-29
chr1	151700000	151800000	0.999586	1.88625e-05	0.000395634	5.3784e-20	3.29929e-21
chr1	151800000	151900000	0.999706	1.90414e-05	0.000274508	2.44018e-21	2.555e-22
chr1	151900000	152000000	0.579521	0.000218824	0.42026	6.09861e-11	1.18334e-13
chr1	152000000	152100000	6.66688e-05	8.71765e-08	0.999933	1.39797e-07	1.80241e-11
chr1	152100000	152200000	5.70352e-06	3.27632e-07	0.99989	0.000103227	1.98609e-07
chr1	152200000	152300000	1.07818e-06	9.60624e-07	0.998789	0.00119462	1.44863e-05
chr1	152300000	152400000	4.1516e-06	5.44814e-07	0.999459	0.000534318	1.59829e-06
chr1	152400000	152500000	2.54361e-06	2.70431e-06	0.998946	0.00103017	1.86198e-05
chr1	152500000	152600000	1.94983e-05	1.14809e-06	0.99993	4.8919e-05	1.29975e-07
chr1	152600000	152700000	1.18632e-05	2.60865e-08	0.999937	5.12877e-05	6.89654e-09
chr1	152700000	152800000	1.24979e-05	1.62365e-07	0.999851	0.000136081	6.38913e-08
chr1	152800000	152900000	4.33708e-05	3.06315e-06	0.999942	1.16844e-05	3.81338e-08
chr1	152900000	153000000	4.75437e-06	1.1799e-05	0.998281	0.00163957	6.34136e-05
chr1	153000000	153100000	4.70325e-06	1.38148e-07	0.999831	0.000164143	1.76017e-07
chr1	153100000	153200000	3.60135e-05	5.94961e-07	0.999953	1.05311e-05	1.2083e-08
chr1	153200000	153300000	0.000406843	0.00015776	0.999435	2.40617e-07	7.81995e-09
chr1	153300000	153400000	0.00314698	4.13395e-06	0.996849	9.95228e-09	4.06954e-12
chr1	153400000	153500000	0.211719	2.2026e-05	0.788259	1.74076e-11	5.18654e-15
chr1	153500000	153600000	0.999998	1.05377e-06	8.66016e-07	7.98465e-30	7.5426e-30
chr1	153600000	153700000	0.999996	3.79259e-06	1.17879e-08	3.81887e-35	6.97385e-33
chr1	153700000	153800000	0.999891	0.000108651	3.81382e-07	1.85328e-28	3.49065e-26
chr1	153800000	153900000	0.999993	6.57391e-06	4.90705e-09	3.25139e-36	2.30043e-33
chr1	153900000	154000000	0.999985	1.46559e-05	4.54434e-08	3.36027e-32	6.47457e-30
chr1	154000000	154100000	0.999942	3.25452e-05	2.58826e-05	1.13607e-25	1.63762e-25
chr1	154100000	154200000	0.999993	6.78248e-06	3.17657e-08	1.53939e-33	1.96573e-31
chr1	154200000	154300000	0.999989	1.13205e-05	6.68219e-08	7.19366e-32	7.37585e-30
chr1	154300000	154400000	0.999993	6.83022e-06	7.31961e-08	3.58888e-32	1.98236e-30
chr1	154400000	154500000	0.999994	6.28705e-06	6.27289e-08	3.3758e-31	1.75996e-29
chr1	154500000	154600000	0.999909	8.58862e-05	4.71564e-06	2.42098e-24	3.14044e-23
chr1	154600000	154700000	0.999848	0.000145727	5.73473e-06	1.04095e-25	2.0236e-24
chr1	154700000	154800000	0.999968	2.9978e-05	2.3414e-06	4.76869e-27	4.28935e-26
chr1	154800000	154900000	0.999984	1.56504e-05	3.386e-07	7.09469e-29	1.90852e-27
chr1	154900000	155000000	0.999995	5.2701e-06	2.69868e-08	2.22694e-32	2.20527e-30
chr1	155000000	155100000	0.999992	7.69172e-06	7.52881e-08	4.90322e-31	2.75485e-29
chr1	155100000	155200000	0.999997	3.50825e-06	4.77422e-09	1.79647e-35	6.61517e-33
chr1	155200000	155300000	0.999983	1.68606e-05	1.4039e-08	3.53281e-33	1.76477e-30
chr1	155300000	155400000	0.99999	9.57066e-06	1.93024e-08	3.32278e-34	9.609e-32
chr1	155400000	155500000	0.999994	5.65982e-06	5.48658e-09	2.21668e-35	1.15844e-32
chr1	155500000	155600000	0.999983	1.6986e-05	1.81412e-08	3.65839e-34	2.00079e-31
chr1	155600000	155700000	0.999996	3.84764e-06	8.25559e-09	3.78199e-35	9.47853e-33
chr1	155700000	155800000	0.999997	3.11063e-06	3.47097e-09	5.93968e-36	2.58215e-33
chr1	155800000	155900000	0.999991	9.09033e-06	1.41271e-08	2.16792e-34	7.93606e-32
chr1	155900000	156000000	0.999994	6.06709e-06	6.3003e-09	7.02777e-35	3.37329e-32
chr1	156000000	156100000	0.999993	6.68681e-06	2.58706e-08	1.87981e-32	2.52939e-30
chr1	156100000	156200000	0.999992	7.56202e-06	1.49911e-08	8.11732e-34	2.25542e-31
chr1	156200000	156300000	0.999951	4.86811e-05	1.009e-07	1.58743e-30	4.59993e-28
chr1	156300000	156400000	0.999999	1.27243e-06	3.16121e-08	1.08979e-32	2.21154e-31
chr1	156400000	156500000	0.999995	4.94031e-06	3.33012e-08	6.28141e-32	4.65064e-30
chr1	156500000	156600000	0.999986	1.35142e-05	1.50053e-07	8.21516e-30	4.08712e-28
chr1	156600000	156700000	0.999982	1.72968e-05	4.10244e-07	8.09021e-29	2.05839e-27
chr1	156700000	156800000	0.999995	5.31317e-06	1.47494e-08	9.00195e-34	1.7095e-31
chr1	156800000	156900000	0.999941	2.52096e-05	3.42065e-05	1.71119e-22	1.15079e-22
chr1	156900000	157000000	0.998137	1.53251e-05	0.00184745	4.22122e-19	6.31286e-21
chr1	157000000	157100000	0.999714	0.000256908	2.87858e-05	2.81176e-23	2.12508e-22
chr1	157100000	157200000	0.911853	0.0596458	0.028501	6.27399e-12	1.49455e-11
chr1	157200000	157300000	0.00148641	0.00431919	0.994192	1.76204e-06	4.92412e-07
chr1	157300000	157400000	0.00533786	0.00933225	0.985328	1.83895e-06	4.39812e-07
chr1	157400000	157500000	0.0731629	0.0347238	0.892112	6.81475e-07	1.3552e-07
chr1	157500000	157600000	0.0729143	0.798392	0.128693	4.45757e-08	5.39677e-07
chr1	157600000	157700000	0.0110368	0.0181475	0.970813	2.11738e-06	6.20833e-07
chr1	157700000	157800000	0.058193	0.261582	0.680225	3.2005e-08	9.24173e-08
chr1	157800000	157900000	0.00270871	0.00584218	0.991442	6.14219e-06	1.4621e-06
chr1	157900000	158000000	0.000178361	0.00012445	0.999668	2.72813e-05	1.37653e-06
chr1	158000000	158100000	0.00084629	0.00287077	0.996269	1.12072e-05	3.1448e-06
chr1	158100000	158200000	0.00483686	0.388526	0.605529	0.000112737	0.000994973
chr1	158200000	158300000	3.79381e-13	0.000717772	1.73456e-06	0.00326338	0.996017
chr1	158300000	158400000	1.25508e-06	0.00277041	0.239951	0.119628	0.637649
chr1	158400000	158500000	8.28933e-06	0.00131091	0.832988	0.0718529	0.0938399
chr1	158500000	158600000	1.55216e-06	0.000774245	0.413011	0.268949	0.317264
chr1	158600000	158700000	2.2981e-05	0.0026541	0.907609	0.0309584	0.0587553
chr1	158700000	158800000	0.000321717	0.0625147	0.8308	0.0180345	0.0883294
chr1	158800000	158900000	9.25516e-05	0.868409	0.0125578	0.00116274	0.117778
chr1	158900000	159000000	0.000192361	0.994268	0.00394981	1.01228e-05	0.00157985
chr1	159000000	159100000	0.006922	0.976946	0.0161143	3.94736e-07	1.74631e-05
chr1	159100000	159200000	0.00061461	0.00903749	0.989072	0.000719008	0.00055719
chr1	159200000	159300000	9.56178e-11	9.44673e-05	0.00975221	0.0893806	0.900773
chr1	159300000	159400000	1.68039e-11	2.84852e-06	0.0167864	0.76206	0.221151
chr1	159400000	159500000	2.59828e-18	4.93247e-08	1.06811e-05	0.293935	0.706054
chr1	159500000	159600000	2.50536e-19	6.34391e-08	1.23377e-06	0.012532	0.987467
chr1	159600000	159700000	2.92471e-07	0.00058116	0.365486	0.146394	0.487539
chr1	159700000	159800000	0.000729852	0.279423	0.714657	0.000224022	0.00496537
chr1	159800000	159900000	0.0532355	0.912737	0.0340275	5.58217e-09	1.70683e-07
chr1	159900000	160000000	0.064778	0.727632	0.207589	1.24305e-07	1.07186e-06
chr1	160000000	160100000	0.181353	0.775018	0.0436294	3.03299e-09	6.28863e-08
chr1	160100000	160200000	0.893356	0.105902	0.000741542	1.47194e-16	2.02212e-14
chr1	160200000	160300000	0.995359	0.00463705	4.29325e-06	1.02853e-23	5.83452e-21
chr1	160300000	160400000	0.750478	0.249049	0.000472795	3.86402e-16	1.47825e-13
chr1	160400000	160500000	0.00281899	0.997131	5.01358e-05	3.75586e-14	7.98181e-11
chr1	160500000	160600000	0.0625855	0.937315	9.90861e-05	2.95541e-15	4.2201e-12
chr1	160600000	160700000	0.582136	0.417752	0.000112763	1.35034e-17	1.50603e-14
chr1	160700000	160800000	0.041286	0.958632	8.21827e-05	2.01816e-15	2.96326e-12
chr1	160800000	160900000	0.577334	0.420998	0.00166793	3.3562e-15	7.43134e-13
chr1	160900000	161000000	0.984879	0.0150856	3.55862e-05	8.48611e-22	3.06539e-19
chr1	161000000	161100000	0.999739	0.000260983	1.97023e-07	8.38251e-29	5.0288e-26
chr1	161100000	161200000	0.999425	0.000574624	3.70978e-07	2.54702e-28	2.15435e-25
chr1	161200000	161300000	0.992852	0.00713611	1.18166e-05	3.36299e-24	1.77256e-21
chr1	161300000	161400000	0.997732	0.00226627	2.19407e-06	1.25398e-25	8.77206e-23
chr1	161400000	161500000	0.872187	0.127245	0.000568301	1.07498e-16	2.17556e-14
chr1	161500000	161600000	0.469156	0.529775	0.00106868	9.54417e-14	1.80902e-11
chr1	161600000	161700000	0.714833	0.284975	0.000191955	8.94442e-17	4.49262e-14
chr1	161700000	161800000	0.87285	0.126985	0.000165017	5.00847e-18	2.45191e-15
chr1	161800000	161900000	0.0645397	0.927608	0.00785177	2.84941e-10	2.18361e-08
chr1	161900000	162000000	0.0181519	0.0835691	0.898255	1.25115e-05	1.10118e-05
chr1	162000000	162100000	0.00139627	0.00349427	0.994788	0.000269673	5.2151e-05
chr1	162100000	162200000	0.000145218	0.00053289	0.997121	0.00184747	0.000353732
chr1	162200000	162300000	0.000249604	0.00088493	0.997889	0.000811463	0.000165234
chr1	162300000	162400000	0.000799407	0.0433504	0.951045	0.00118806	0.00361737
chr1	162400000	162500000	0.00996206	0.590823	0.399203	7.25665e-07	1.15783e-05
chr1	162500000	162600000	0.0287575	0.967583	0.00365939	6.03338e-11	9.17817e-09
chr1	162600000	162700000	0.00402795	0.991839	0.00413029	2.00968e-08	2.30822e-06
chr1	162700000	162800000	0.00179246	0.974655	0.021666	7.94016e-05	0.00180668
chr1	162800000	162900000	4.92702e-07	0.00239338	0.0895814	0.32766	0.580365
chr1	162900000	163000000	1.15346e-08	0.000370292	0.0347797	0.478251	0.486599
chr1	163000000	163100000	2.12229e-11	5.56987e-05	0.0022279	0.183244	0.814473
chr1	163100000	163200000	8.52738e-12	5.126e-06	0.00168213	0.946345	0.051968
chr1	163200000	163300000	1.26657e-06	0.0394181	0.0100187	0.02099	0.929572
chr1	163300000	163400000	2.49504e-09	0.000236802	0.00833582	0.751889	0.239539
chr1	163400000	163500000	2.68887e-13	3.96206e-06	0.000335527	0.831542	0.168118
chr1	163500000	163600000	1.85478e-15	1.04827e-07	5.83769e-05	0.984941	0.0150002
chr1	163600000	163700000	1.69492e-21	1.49783e-10	7.60464e-07	0.994187	0.0058124
chr1	163700000	163800000	3.99681e-22	4.92483e-11	4.6494e-07	0.997195	0.00280466
chr1	163800000	163900000	3.4182e-18	1.46256e-08	7.53232e-06	0.964561	0.0354312
chr1	163900000	164000000	6.02006e-20	7.23607e-10	2.32111e-06	0.993209	0.00678873
chr1	164000000	164100000	5.6058e-17	2.33692e-08	2.04143e-05	0.98242	0.01756
chr1	164100000	164200000	1.62533e-21	1.77307e-10	6.97492e-07	0.993477	0.00652258
chr1	164200000	164300000	9.6652e-19	4.63788e-09	5.24132e-06	0.984221	0.0157737
chr1	164300000	164400000	4.3169e-19	7.66382e-10	4.51737e-06	0.997441	0.00255477
chr1	164400000	164500000	7.37554e-20	7.03167e-10	3.17819e-06	0.989654	0.0103429
chr1	164500000	164600000	1.63492e-13	8.48651e-07	0.000517744	0.946246	0.053235
chr1	164600000	164700000	4.44091e-14	7.50638e-07	0.000194359	0.948098	0.0517066
chr1	164700000	164800000	3.52744e-13	3.05504e-06	0.000464609	0.8638	0.135732
chr1	164800000	164900000	1.55085e-14	1.85824e-07	0.00014736	0.983317	0.0165359
chr1	164900000	165000000	1.78561e-16	8.6752e-08	4.02256e-05	0.910519	0.0894407
chr1	165000000	165100000	9.89027e-16	3.05551e-07	6.40292e-05	0.836611	0.163325
chr1	165100000	165200000	9.41295e-12	1.88377e-05	0.00198739	0.552968	0.445026
chr1	165200000	165300000	4.96918e-12	1.03819e-05	0.00265822	0.451331	0.546001
chr1	165300000	165400000	4.42664e-08	0.000579299	0.0488798	0.494181	0.45636
chr1	165400000	165500000	1.61638e-07	0.000496832	0.189818	0.292973	0.516712
chr1	165500000	165600000	0.000136843	0.0121972	0.793574	0.0858801	0.108212
chr1	165600000	165700000	0.00531424	0.993479	0.00120665	2.65609e-10	7.20531e-08
chr1	165700000	165800000	8.4188e-05	0.999712	0.000202291	9.14808e-10	1.55357e-06
chr1	165800000	165900000	0.00156733	0.995658	0.0027624	1.18383e-07	1.17904e-05
chr1	165900000	166000000	1.72864e-11	4.40474e-05	0.00248935	0.296028	0.701439
chr1	166000000	166100000	9.7401e-10	0.000180536	0.01065	0.435869	0.5533
chr1	166100000	166200000	3.79946e-07	0.00572835	0.0511802	0.138467	0.804624
chr1	166200000	166300000	3.50953e-22	2.24948e-08	6.75804e-09	0.00343355	0.996566
chr1	166300000	166400000	8.13635e-12	7.46775e-05	0.000756538	0.0753616	0.923807
chr1	166400000	166500000	1.07313e-12	5.66516e-05	0.000134889	0.0317683	0.96804
chr1	166500000	166600000	2.46221e-13	2.12539e-05	0.000115683	0.0325846	0.967278
chr1	166600000	166700000	5.67624e-15	2.38226e-06	5.14816e-05	0.104725	0.895222
chr1	166700000	166800000	1.55898e-12	9.42316e-05	0.000109722	0.0121944	0.987602
chr1	166800000	166900000	0.000497205	0.994916	0.00434388	1.87696e-06	0.000241087
chr1	166900000	167000000	0.000276152	0.981902	0.0141819	2.29079e-05	0.00361714
chr1	167000000	167100000	0.000846508	0.92006	0.0637499	0.000363377	0.0149803
chr1	167100000	167200000	0.0023487	0.96251	0.0346576	1.01774e-05	0.000473865
chr1	167200000	167300000	0.0058168	0.993895	0.000288389	3.6835e-12	2.30205e-09
chr1	167300000	167400000	0.016808	0.982564	0.000627812	4.39947e-12	1.80629e-09
chr1	167400000	167500000	0.0051725	0.993479	0.00134802	7.39338e-10	1.55959e-07
chr1	167500000	167600000	0.579024	0.419884	0.00109175	8.80266e-15	2.55787e-12
chr1	167600000	167700000	0.129707	0.870207	8.59621e-05	3.29403e-16	4.91344e-13
chr1	167700000	167800000	0.30005	0.69785	0.0021006	3.53627e-13	6.57848e-11
chr1	167800000	167900000	0.0214979	0.976706	0.00179636	3.06943e-11	7.6962e-09
chr1	167900000	168000000	0.874365	0.125597	3.84828e-05	1.43938e-19	1.99204e-16
chr1	168000000	168100000	0.062885	0.933434	0.00368138	5.20946e-11	6.97381e-09
chr1	168100000	168200000	0.599847	0.400026	0.000127494	9.05018e-18	1.24397e-14
chr1	168200000	168300000	0.0112335	0.985739	0.00302723	1.00701e-09	1.55866e-07
chr1	168300000	168400000	7.97964e-05	0.98848	0.00532378	1.9503e-05	0.00609702
chr1	168400000	168500000	0.000465368	0.998648	0.000873641	5.85633e-08	1.28949e-05
chr1	168500000	168600000	0.000122975	0.963548	0.010256	0.00042528	0.0256481
chr1	168600000	168700000	5.73466e-05	0.91827	0.0193354	0.000204483	0.0621324
chr1	168700000	168800000	0.00049741	0.83261	0.151646	0.000199985	0.0150465
chr1	168800000	168900000	0.000410244	0.990864	0.00804337	4.0636e-06	0.00067857
chr1	168900000	169000000	0.000471011	0.998864	0.000660476	1.14194e-08	4.02883e-06
chr1	169000000	169100000	0.000578472	0.998611	0.000805174	2.37737e-08	5.05468e-06
chr1	169100000	169200000	0.00041255	0.987357	0.0103049	1.71579e-05	0.00190819
chr1	169200000	169300000	8.8927e-10	0.0398918	1.18492e-05	0.000249089	0.959847
chr1	169300000	169400000	4.25712e-05	0.992303	0.00174537	2.73565e-05	0.00588143
chr1	169400000	169500000	0.000514311	0.997539	0.00187291	5.06601e-07	7.35354e-05
chr1	169500000	169600000	0.000291219	0.991806	0.00554472	3.15338e-05	0.00232683
chr1	169600000	169700000	0.000405986	0.999278	0.000315442	1.548e-09	9.19639e-07
chr1	169700000	169800000	0.000537318	0.998472	0.000981285	3.47475e-08	9.07303e-06
chr1	169800000	169900000	0.000466719	0.999254	0.000278322	1.49425e-09	6.15285e-07
chr1	169900000	170000000	0.000976018	0.998635	0.00038889	1.38868e-10	9.16378e-08
chr1	170000000	170100000	5.93917e-14	0.0011023	1.24434e-07	0.000241665	0.998656
chr1	170100000	170200000	1.29653e-07	0.0655726	0.000625914	0.00744745	0.926354
chr1	170200000	170300000	1.54882e-10	0.00909512	1.23578e-05	0.000682818	0.99021
chr1	170300000	170400000	4.31122e-09	0.00777337	0.000595587	0.00110284	0.990528
chr1	170400000	170500000	1.67578e-09	0.0157888	5.74331e-05	0.00267922	0.981475
chr1	170500000	170600000	1.48678e-05	0.903385	0.00350678	0.000213515	0.0928795
chr1	170600000	170700000	6.05274e-06	0.140555	0.0327366	0.00984734	0.816855
chr1	170700000	170800000	1.9202e-08	0.0136905	0.00103962	0.00203248	0.983237
chr1	170800000	170900000	3.41981e-12	0.000723584	1.25676e-05	0.00159266	0.997671
chr1	170900000	171000000	1.836e-08	0.00577868	0.00342507	0.00803792	0.982758
chr1	171000000	171100000	6.8441e-11	0.000777371	0.000319925	0.00191557	0.996987
chr1	171100000	171200000	1.39381e-07	0.0047882	0.0333418	0.0339366	0.927933
chr1	171200000	171300000	3.98365e-06	0.221127	0.0410929	0.00174465	0.736031
chr1	171300000	171400000	1.91342e-08	0.192224	0.000162087	5.76868e-05	0.807556
chr1	171400000	171500000	0.000644777	0.99914	0.000214828	3.03508e-11	3.33157e-08
chr1	171500000	171600000	0.00187378	0.997939	0.000187195	9.51234e-12	9.2734e-09
chr1	171600000	171700000	6.99121e-06	0.999884	7.06232e-05	1.06371e-08	3.87127e-05
chr1	171700000	171800000	0.001105	0.99707	0.00181425	6.32668e-08	1.08748e-05
chr1	171800000	171900000	0.000105058	0.991451	0.00550694	8.16023e-06	0.00292902
chr1	171900000	172000000	6.52894e-05	0.959856	0.00857707	0.000140156	0.0313612
chr1	172000000	172100000	4.0786e-07	0.873692	0.000150042	3.71664e-05	0.12612
chr1	172100000	172200000	2.79224e-05	0.999704	0.000174044	1.1295e-07	9.43395e-05
chr1	172200000	172300000	6.5457e-07	0.999033	1.91321e-05	1.63464e-07	0.000946757
chr1	172300000	172400000	0.000909534	0.998869	0.000221047	1.90838e-10	9.87415e-08
chr1	172400000	172500000	0.00051068	0.993821	0.00521152	3.9083e-06	0.000452556
chr1	172500000	172600000	0.000962881	0.997034	0.00198213	1.3969e-07	2.07808e-05
chr1	172600000	172700000	0.000385836	0.985978	0.00950765	7.13103e-05	0.0040576
chr1	172700000	172800000	1.99628e-05	0.944528	0.00316962	0.000532019	0.0517505
chr1	172800000	172900000	5.79165e-06	0.76267	0.00376515	0.000495346	0.233064
chr1	172900000	173000000	2.37565e-12	0.0030517	1.0602e-06	0.000131998	0.996815
chr1	173000000	173100000	2.19315e-05	0.940104	0.00533449	0.000100171	0.054439
chr1	173100000	173200000	7.91603e-05	0.991703	0.00342483	1.79919e-05	0.00477523
chr1	173200000	173300000	1.18746e-06	0.999322	2.4403e-05	2.17142e-07	0.000652055
chr1	173300000	173400000	0.000439715	0.998815	0.000734736	4.95047e-08	1.08928e-05
chr1	173400000	173500000	0.000382524	0.992005	0.00587142	2.64021e-05	0.00171461
chr1	173500000	173600000	9.48588e-05	0.984592	0.00846296	2.08158e-05	0.0068291
chr1	173600000	173700000	8.93165e-05	0.991217	0.00524179	9.15013e-06	0.00344254
chr1	173700000	173800000	0.00122117	0.998273	0.000505316	3.35723e-10	1.73566e-07
chr1	173800000	173900000	0.00532552	0.994534	0.000140596	3.08297e-13	4.32129e-10
chr1	173900000	174000000	0.00594477	0.99388	0.000174829	3.30268e-13	4.20333e-10
chr1	174000000	174100000	0.000182957	0.99942	0.000390257	1.0578e-08	6.49297e-06
chr1	174100000	174200000	3.32344e-05	0.999915	4.92378e-05	1.10482e-09	2.15069e-06
chr1	174200000	174300000	1.32154e-06	0.991932	8.15073e-05	4.14398e-06	0.00798116
chr1	174300000	174400000	1.10406e-06	0.980067	0.000144214	7.01263e-06	0.0197809
chr1	174400000	174500000	2.41163e-06	0.994836	0.000180754	1.77808e-06	0.00497903
chr1	174500000	174600000	4.04944e-16	0.000242485	1.04139e-08	1.60241e-05	0.999741
chr1	174600000	174700000	6.40165e-12	0.00494799	1.26786e-06	0.000272949	0.994778
chr1	174700000	174800000	6.55129e-05	0.999737	0.000179537	2.53515e-08	1.82632e-05
chr1	174800000	174900000	2.38748e-06	0.999983	9.39173e-06	5.36521e-10	5.14041e-06
chr1	174900000	175000000	0.00109507	0.998645	0.000259584	1.50321e-10	9.24269e-08
chr1	175000000	175100000	0.000325916	0.987323	0.0106653	9.8538e-06	0.00167599
chr1	175100000	175200000	0.000526905	0.998652	0.00081309	3.22398e-08	7.99047e-06
chr1	175200000	175300000	0.000201864	0.997168	0.00222851	1.86391e-06	0.00039998
chr1	175300000	175400000	0.000126441	0.11773	0.510591	0.0191474	0.352405
chr1	175400000	175500000	3.3325e-05	0.021284	0.794969	0.00689469	0.176818
chr1	175500000	175600000	0.0001986	0.00235135	0.992454	0.00273233	0.00226372
chr1	175600000	175700000	7.04552e-06	0.0128996	0.598045	0.00792445	0.381124
chr1	175700000	175800000	1.60841e-05	0.0173269	0.425054	0.030589	0.527014
chr1	175800000	175900000	1.92468e-06	0.10466	0.0177137	0.00515834	0.872466
chr1	175900000	176000000	4.80231e-07	0.875252	0.000164959	3.35788e-05	0.124549
chr1	176000000	176100000	0.000183682	0.998859	0.000923627	7.35294e-08	3.33792e-05
chr1	176100000	176200000	8.59134e-05	0.999692	0.000212642	1.19457e-08	9.50887e-06
chr1	176200000	176300000	5.7253e-17	4.89275e-06	4.45366e-07	0.00102353	0.998971
chr1	176300000	176400000	3.76438e-13	4.99778e-05	8.71067e-05	0.00471605	0.995147
chr1	176400000	176500000	1.16349e-10	0.000267334	0.00156973	0.0427763	0.955387
chr1	176500000	176600000	2.14759e-09	0.00161628	0.00242058	0.0218355	0.974128
chr1	176600000	176700000	7.44849e-11	0.000125921	0.00295324	0.109838	0.887082
chr1	176700000	176800000	3.18372e-12	6.64687e-05	0.000548166	0.00966894	0.989716
chr1	176800000	176900000	3.89043e-09	0.000717822	0.0149946	0.0728717	0.911416
chr1	176900000	177000000	1.058e-10	0.000354762	0.00131735	0.0155605	0.982767
chr1	177000000	177100000	4.07413e-11	0.000136549	0.00148511	0.059355	0.939023
chr1	177100000	177200000	1.93805e-11	0.000247761	0.00038906	0.00860762	0.990755
chr1	177200000	177300000	5.08463e-11	0.00023456	0.00107944	0.0204347	0.978251
chr1	177300000	177400000	9.512e-12	0.000108548	0.000614704	0.0216658	0.977611
chr1	177400000	177500000	1.84286e-12	5.69675e-05	0.00024406	0.0240872	0.975612
chr1	177500000	177600000	5.8062e-13	2.63346e-05	0.00027602	0.0207581	0.97894
chr1	177600000	177700000	8.15237e-19	1.41429e-07	8.81359e-07	0.00915216	0.990847
chr1	177700000	177800000	6.33366e-15	1.32298e-05	8.22646e-06	0.00663954	0.993339
chr1	177800000	177900000	7.34943e-12	8.36654e-05	0.000576402	0.031784	0.967556
chr1	177900000	178000000	7.07571e-10	0.000950938	0.00211308	0.0130499	0.983886
chr1	178000000	178100000	2.61179e-05	0.735307	0.0362131	0.000609976	0.227843
chr1	178100000	178200000	2.33932e-06	0.0386999	0.0735078	0.0114611	0.876329
chr1	178200000	178300000	8.38407e-16	1.42469e-05	1.353e-06	0.00126289	0.998722
chr1	178300000	178400000	1.31154e-05	0.108927	0.115644	0.013313	0.762103
chr1	178400000	178500000	9.57348e-07	0.0469203	0.0161728	0.00995573	0.92695
chr1	178500000	178600000	0.000587803	0.993777	0.00547071	1.00999e-06	0.000163703
chr1	178600000	178700000	4.59561e-05	0.999389	0.000499544	5.21949e-08	6.57022e-05
chr1	178700000	178800000	3.0222e-05	0.982553	0.00420002	2.13801e-05	0.0131957
chr1	178800000	178900000	2.79899e-12	0.000449764	3.02996e-05	0.000494257	0.999026
chr1	178900000	179000000	1.62536e-05	0.939111	0.00521997	7.41042e-05	0.0555785
chr1	179000000	179100000	0.00351945	0.9957	0.000780407	1.68085e-10	6.58447e-08
chr1	179100000	179200000	0.00324976	0.996702	4.79135e-05	1.43772e-14	5.05144e-11
chr1	179200000	179300000	0.00130797	0.998525	0.00016704	2.63257e-12	3.6823e-09
chr1	179300000	179400000	0.000364594	0.99914	0.000493581	2.86481e-09	1.63629e-06
chr1	179400000	179500000	1.01865e-06	0.0881566	0.0271402	0.00217574	0.882526
chr1	179500000	179600000	8.93985e-08	0.00717788	0.014953	0.0060978	0.971771
chr1	179600000	179700000	3.67608e-06	0.61975	0.00842252	0.000298515	0.371525
chr1	179700000	179800000	5.49167e-05	0.93925	0.0236292	0.000121179	0.0369448
chr1	179800000	179900000	0.00382794	0.995976	0.000195648	1.91689e-12	2.05611e-09
chr1	179900000	180000000	0.0329537	0.966878	0.000168487	2.41345e-14	2.73809e-11
chr1	180000000	180100000	0.079402	0.919962	0.000636321	4.89003e-13	1.95332e-10
chr1	180100000	180200000	0.00390532	0.994009	0.00208503	6.59917e-09	1.07898e-06
chr1	180200000	180300000	0.000317209	0.998727	0.00091924	1.5022e-07	3.61321e-05
chr1	180300000	180400000	7.06428e-05	0.999845	8.28695e-05	1.42635e-09	1.89718e-06
chr1	180400000	180500000	0.000475005	0.999295	0.00022932	5.84355e-10	3.50356e-07
chr1	180500000	180600000	0.000574853	0.99409	0.00524392	4.46105e-07	9.10812e-05
chr1	180600000	180700000	2.4688e-06	0.999993	3.29671e-06	6.33208e-11	7.32915e-07
chr1	180700000	180800000	0.000814376	0.998766	0.000419402	7.70201e-10	4.13571e-07
chr1	180800000	180900000	0.000352766	0.999321	0.000324944	3.52751e-09	1.78803e-06
chr1	180900000	181000000	0.0195321	0.980067	0.000400357	1.10423e-12	6.61278e-10
chr1	181000000	181100000	0.551153	0.448825	2.12189e-05	3.06388e-19	9.97336e-16
chr1	181100000	181200000	0.00384822	0.988562	0.00756945	2.96513e-07	2.0419e-05
chr1	181200000	181300000	1.39344e-05	0.0427428	0.875886	0.000928491	0.0804291
chr1	181300000	181400000	0.00596263	0.817738	0.17499	7.02057e-05	0.00123936
chr1	181400000	181500000	0.0010328	0.99609	0.00280511	7.76124e-07	7.13274e-05
chr1	181500000	181600000	0.00296205	0.993734	0.00330151	2.00519e-08	2.81221e-06
chr1	181600000	181700000	0.0011252	0.969415	0.0273059	3.81571e-05	0.00211551
chr1	181700000	181800000	0.000688332	0.183382	0.795374	0.00125462	0.0193016
chr1	181800000	181900000	2.21315e-05	0.157413	0.510465	0.002297	0.329803
chr1	181900000	182000000	0.000948695	0.958055	0.0405762	3.89715e-06	0.000416275
chr1	182000000	182100000	0.0131811	0.831843	0.154546	3.03706e-05	0.000399446
chr1	182100000	182200000	0.00155217	0.913343	0.0846532	6.73189e-06	0.000444521
chr1	182200000	182300000	0.00453852	0.242672	0.752715	7.91318e-06	6.68348e-05
chr1	182300000	182400000	0.0433799	0.926511	0.030108	3.29394e-08	9.74459e-07
chr1	182400000	182500000	0.00752715	0.982769	0.00969999	5.71406e-08	3.99302e-06
chr1	182500000	182600000	0.0182768	0.976678	0.00504475	2.92102e-09	3.07619e-07
chr1	182600000	182700000	0.00519601	0.994279	0.000524904	6.49245e-11	2.61163e-08
chr1	182700000	182800000	0.0564019	0.942203	0.00139502	1.10814e-11	2.61854e-09
chr1	182800000	182900000	0.225221	0.774236	0.000542923	1.20359e-13	4.59003e-11
chr1	182900000	183000000	0.0557504	0.940537	0.00371272	1.9971e-11	3.00138e-09
chr1	183000000	183100000	0.61254	0.387356	0.000104302	3.72834e-17	5.04805e-14
chr1	183100000	183200000	0.333955	0.663388	0.00265721	1.45056e-13	2.32358e-11
chr1	183200000	183300000	0.125414	0.86947	0.0051159	1.58718e-12	2.0375e-10
chr1	183300000	183400000	0.0198876	0.953799	0.0263094	1.07944e-07	3.59452e-06
chr1	183400000	183500000	0.0175683	0.982001	0.000430163	4.01906e-12	1.9148e-09
chr1	183500000	183600000	0.00410143	0.995828	7.08241e-05	1.40302e-13	2.47162e-10
chr1	183600000	183700000	4.96316e-06	0.999981	9.68307e-06	8.30097e-10	3.90628e-06
chr1	183700000	183800000	0.000105731	0.999876	1.84655e-05	5.14783e-12	1.9882e-08
chr1	183800000	183900000	9.35872e-05	0.999882	2.40918e-05	2.65165e-11	5.93809e-08
chr1	183900000	184000000	0.000161601	0.999569	0.000262635	1.26903e-08	6.70745e-06
chr1	184000000	184100000	6.66282e-05	0.997963	0.00136069	1.07271e-06	0.000608352
chr1	184100000	184200000	4.60479e-07	0.967222	0.000337871	2.60148e-06	0.0324366
chr1	184200000	184300000	1.63447e-08	0.0867649	0.00042171	0.000125161	0.912688
chr1	184300000	184400000	6.00913e-06	0.602814	0.0176799	0.000474676	0.379026
chr1	184400000	184500000	2.30466e-05	0.980661	0.00298602	2.45347e-05	0.0163057
chr1	184500000	184600000	2.3311e-06	0.738465	0.00512293	0.000143904	0.256266
chr1	184600000	184700000	2.07986e-05	0.998355	0.000461358	1.7703e-06	0.00116072
chr1	184700000	184800000	4.40857e-06	0.999203	6.96399e-05	7.77952e-07	0.000722052
chr1	184800000	184900000	2.167e-07	0.999917	2.54618e-06	4.62377e-09	8.04568e-05
chr1	184900000	185000000	5.71598e-07	0.997023	2.99879e-05	5.67649e-07	0.00294542
chr1	185000000	185100000	1.29517e-06	0.99865	3.23107e-05	8.78867e-07	0.00131504
chr1	185100000	185200000	9.91163e-07	0.987863	0.000102231	6.51021e-06	0.0120273
chr1	185200000	185300000	7.63257e-09	0.54617	1.44351e-05	5.66241e-05	0.453759
chr1	185300000	185400000	2.1731e-07	0.948772	5.66702e-05	1.40997e-05	0.0511568
chr1	185400000	185500000	2.53622e-07	0.74617	0.000230067	0.000227545	0.253372
chr1	185500000	185600000	5.18399e-10	0.0255591	1.8386e-05	0.00017491	0.974248
chr1	185600000	185700000	7.96916e-14	0.000463165	6.26307e-07	0.000167946	0.999368
chr1	185700000	185800000	2.7352e-13	0.000366398	2.82084e-06	0.000583337	0.999047
chr1	185800000	185900000	3.64016e-16	3.42976e-05	1.51283e-07	9.31389e-05	0.999872
chr1	185900000	186000000	4.79611e-12	0.000612143	2.14674e-05	0.00221015	0.997156
chr1	186000000	186100000	4.70675e-11	0.00147331	5.72115e-05	0.00263748	0.995832
chr1	186100000	186200000	3.20446e-13	0.00105286	8.20542e-07	7.39901e-05	0.998872
chr1	186200000	186300000	5.40045e-15	0.00089477	1.7548e-08	1.85974e-05	0.999087
chr1	186300000	186400000	1.41911e-06	0.996333	5.92532e-05	3.71198e-06	0.00360221
chr1	186400000	186500000	6.8118e-09	0.0168052	0.000234722	0.0072108	0.975749
chr1	186500000	186600000	7.75091e-10	0.00934141	6.00605e-05	0.00293416	0.987664
chr1	186600000	186700000	2.19129e-12	0.00176537	2.29994e-06	0.000250716	0.997982
chr1	186700000	186800000	3.0467e-08	0.0980795	0.000231466	0.00171695	0.899972
chr1	186800000	186900000	1.26052e-08	0.0276302	0.000238463	0.00503943	0.967092
chr1	186900000	187000000	4.63709e-10	0.00267051	0.000194267	0.0138595	0.983276
chr1	187000000	187100000	4.10027e-10	0.0023325	0.000205268	0.0154696	0.981993
chr1	187100000	187200000	1.56087e-12	0.000529342	8.94724e-06	0.00154258	0.997919
chr1	187200000	187300000	4.0351e-11	0.00117519	6.24835e-05	0.00535428	0.993408
chr1	187300000	187400000	2.19099e-14	6.83801e-05	3.24467e-06	0.000558771	0.99937
chr1	187400000	187500000	1.52414e-10	0.00157302	0.000171699	0.00963796	0.988617
chr1	187500000	187600000	4.93805e-17	1.41014e-05	6.88238e-08	0.000147607	0.999838
chr1	187600000	187700000	3.05177e-11	0.000867302	8.00438e-05	0.00563281	0.99342
chr1	187700000	187800000	4.06093e-15	6.74778e-05	4.98495e-07	0.000336281	0.999596
chr1	187800000	187900000	9.06544e-11	0.00187888	7.12995e-05	0.0063528	0.991697
chr1	187900000	188000000	2.57668e-09	0.0284276	6.09419e-05	0.0024269	0.969085
chr1	188000000	188100000	5.89643e-11	0.00213911	3.93073e-05	0.00289636	0.994925
chr1	188100000	188200000	2.07108e-10	0.00216087	0.00014153	0.00752394	0.990174
chr1	188200000	188300000	4.97255e-10	0.00246439	0.000290319	0.0119571	0.985288
chr1	188300000	188400000	1.43497e-10	0.00137346	0.000174788	0.0119101	0.986542
chr1	188400000	188500000	3.82769e-10	0.00256137	0.000197609	0.0100391	0.987202
chr1	188500000	188600000	2.04276e-11	0.000734488	6.59704e-05	0.006592	0.992608
chr1	188600000	188700000	1.67824e-10	0.00151469	0.000201153	0.0103748	0.987909
chr1	188700000	188800000	1.05509e-19	1.25768e-06	5.39617e-09	6.82609e-05	0.999931
chr1	188800000	188900000	1.6299e-10	0.00162214	0.000175502	0.0081486	0.990054
chr1	188900000	189000000	2.05849e-10	0.00162835	0.000205366	0.0107524	0.987414
chr1	189000000	189100000	1.12232e-10	0.00186446	8.80089e-05	0.00668138	0.991366
chr1	189100000	189200000	1.93709e-11	0.000854826	4.90642e-05	0.00461856	0.994478
chr1	189200000	189300000	4.60886e-13	0.000159924	1.37086e-05	0.00321357	0.996613
chr1	189300000	189400000	3.51404e-14	8.20402e-05	3.1585e-06	0.00123992	0.998675
chr1	189400000	189500000	1.38132e-13	0.000105518	7.90763e-06	0.00243916	0.997447
chr1	189500000	189600000	4.8105e-10	0.00279743	0.000232891	0.010306	0.986664
chr1	189600000	189700000	2.60898e-10	0.00237978	0.000154746	0.00775258	0.989713
chr1	189700000	189800000	2.07616e-12	0.000271582	2.28853e-05	0.0071601	0.992545
chr1	189800000	189900000	4.50253e-10	0.00237296	0.000249818	0.0118647	0.985512
chr1	189900000	190000000	5.30933e-11	0.00106195	9.63894e-05	0.00732111	0.991521
chr1	190000000	190100000	4.23496e-10	0.00274119	0.000215488	0.0085985	0.988445
chr1	190100000	190200000	4.70446e-10	0.00268263	0.000241752	0.00971574	0.98736
chr1	190200000	190300000	3.38586e-10	0.00201404	0.000225212	0.0144866	0.983274
chr1	190300000	190400000	4.13504e-10	0.00260984	0.000216205	0.0114551	0.985719
chr1	190400000	190500000	5.74984e-10	0.00241369	0.000325495	0.014187	0.983074
chr1	190500000	190600000	7.31918e-10	0.00289763	0.000327651	0.0136519	0.983123
chr1	190600000	190700000	2.59443e-10	0.00298882	0.000114516	0.00586936	0.991027
chr1	190700000	190800000	1.28044e-13	0.000280996	1.90258e-06	0.00052532	0.999192
chr1	190800000	190900000	7.50695e-11	0.0014101	8.75013e-05	0.00678772	0.991715
chr1	190900000	191000000	3.28169e-10	0.00217298	0.000194301	0.0128382	0.984795
chr1	191000000	191100000	6.9119e-13	0.00017206	1.90252e-05	0.00351988	0.996289
chr1	191100000	191200000	4.08519e-10	0.00384433	0.00011816	0.00649557	0.989542
chr1	191200000	191300000	1.07377e-10	0.00173383	8.8692e-05	0.00718994	0.990987
chr1	191300000	191400000	4.81275e-10	0.00286986	0.000219011	0.0103775	0.986534
chr1	191400000	191500000	1.14552e-10	0.0020233	7.77105e-05	0.00482024	0.993079
chr1	191500000	191600000	3.61999e-11	0.0012942	4.84642e-05	0.00496201	0.993695
chr1	191600000	191700000	3.75743e-10	0.00293382	0.000157416	0.00875195	0.988157
chr1	191700000	191800000	1.73062e-10	0.00156627	0.000168498	0.0118435	0.986422
chr1	191800000	191900000	3.69672e-10	0.00232163	0.000204966	0.0123406	0.985133
chr1	191900000	192000000	2.00531e-10	0.00199587	0.000159206	0.00760898	0.990236
chr1	192000000	192100000	6.02879e-11	0.00108932	0.000100537	0.0079974	0.990813
chr1	192100000	192200000	5.78065e-11	0.000987164	0.000120665	0.00574948	0.993143
chr1	192200000	192300000	2.72251e-10	0.00274884	0.000128193	0.00734523	0.989778
chr1	192300000	192400000	5.90695e-10	0.00308491	0.000216997	0.0116008	0.985097
chr1	192400000	192500000	1.79341e-11	0.00372559	5.26113e-06	0.00127751	0.994992
chr1	192500000	192600000	6.63398e-07	0.990825	5.30537e-05	5.52954e-06	0.00911542
chr1	192600000	192700000	1.7279e-10	0.00267052	7.54917e-05	0.00783019	0.989424
chr1	192700000	192800000	3.7085e-09	0.0121375	0.000185514	0.00761113	0.980066
chr1	192800000	192900000	1.74151e-09	0.00682587	0.000194971	0.0082785	0.984701
chr1	192900000	193000000	1.60258e-08	0.0262008	0.00031613	0.0073105	0.966173
chr1	193000000	193100000	3.33904e-06	0.999642	3.77073e-05	3.43639e-07	0.000316251
chr1	193100000	193200000	3.25048e-07	0.428782	0.000571071	0.00285507	0.567791
chr1	193200000	193300000	1.0109e-08	0.0311349	0.000180475	0.00449602	0.964189
chr1	193300000	193400000	1.21493e-10	0.00189252	8.73512e-05	0.00862446	0.989396
chr1	193400000	193500000	5.52117e-10	0.00397321	0.000138607	0.00813428	0.987754
chr1	193500000	193600000	1.31896e-10	0.00216489	8.11224e-05	0.00667191	0.991082
chr1	193600000	193700000	2.88207e-14	8.56873e-05	2.27365e-06	0.00122608	0.998686
chr1	193700000	193800000	1.58129e-10	0.00181116	0.00014326	0.00726603	0.99078
chr1	193800000	193900000	1.13668e-11	0.00102729	2.35177e-05	0.0018106	0.997139
chr1	193900000	194000000	2.38054e-12	0.000312269	2.55553e-05	0.00367126	0.995991
chr1	194000000	194100000	2.25606e-11	0.00124589	3.28875e-05	0.0038559	0.994865
chr1	194100000	194200000	2.4923e-10	0.00162275	0.000228165	0.0153749	0.982774
chr1	194200000	194300000	1.99239e-13	0.000208175	4.32396e-06	0.00139903	0.998389
chr1	194300000	194400000	1.45217e-10	0.00209596	0.000101598	0.00675459	0.991048
chr1	194400000	194500000	1.31594e-10	0.00116837	0.000216958	0.00786584	0.990749
chr1	194500000	194600000	4.85318e-11	0.0015371	5.18525e-05	0.00454923	0.993862
chr1	194600000	194700000	1.35216e-10	0.00180239	0.000119553	0.00491781	0.99316
chr1	194700000	194800000	2.79521e-10	0.00318217	9.96369e-05	0.00661994	0.990098
chr1	194800000	194900000	1.60445e-10	0.00249029	8.01973e-05	0.00748547	0.989944
chr1	194900000	195000000	1.1641e-10	0.00185265	0.000102685	0.00537995	0.992665
chr1	195000000	195100000	1.70338e-10	0.0015684	0.000198776	0.00816699	0.990066
chr1	195100000	195200000	8.1308e-12	0.00151065	9.11933e-06	0.00136736	0.997113
chr1	195200000	195300000	4.28962e-10	0.00241058	0.000249968	0.0104784	0.986861
chr1	195300000	195400000	4.30006e-10	0.00209362	0.000296042	0.0120795	0.985531
chr1	195400000	195500000	4.12018e-10	0.00311147	0.000171459	0.00715645	0.989561
chr1	195500000	195600000	1.04325e-14	8.41361e-05	9.61579e-07	0.000516015	0.999399
chr1	195600000	195700000	1.47606e-10	0.0015861	0.000148236	0.00843063	0.989835
chr1	195700000	195800000	9.61826e-11	0.00137433	0.000120189	0.00747826	0.991027
chr1	195800000	195900000	4.60467e-13	0.000282586	5.98148e-06	0.00161704	0.998094
chr1	195900000	196000000	1.05752e-10	0.00197539	9.46678e-05	0.00365618	0.994274
chr1	196000000	196100000	2.13451e-12	0.000403249	1.65271e-05	0.0027469	0.996833
chr1	196100000	196200000	2.37768e-15	6.3188e-05	3.29848e-07	0.000280752	0.999656
chr1	196200000	196300000	8.59581e-11	0.00179168	8.14398e-05	0.00426586	0.993861
chr1	196300000	196400000	1.90448e-11	0.000791231	5.48951e-05	0.00377556	0.995378
chr1	196400000	196500000	3.59544e-12	0.000845468	1.13694e-05	0.000891453	0.998252
chr1	196500000	196600000	2.37019e-10	0.00345756	9.74212e-05	0.00362602	0.992819
chr1	196600000	196700000	3.16821e-10	0.0027746	0.000162841	0.00605905	0.991004
chr1	196700000	196800000	5.15868e-13	0.000248338	8.69035e-06	0.00171693	0.998026
chr1	196800000	196900000	9.3543e-12	0.000860595	2.34771e-05	0.00255209	0.996564
chr1	196900000	197000000	4.70754e-13	0.000331272	5.64171e-06	0.000909359	0.998754
chr1	197000000	197100000	9.69803e-10	0.0118575	5.91778e-05	0.00267113	0.985412
chr1	197100000	197200000	9.8436e-09	0.060382	0.000118444	0.00188477	0.937615
chr1	197200000	197300000	3.46163e-12	0.000844343	9.94307e-06	0.0011031	0.998043
chr1	197300000	197400000	1.14211e-10	0.00193721	8.14784e-05	0.00678339	0.991198
chr1	197400000	197500000	9.39969e-11	0.00146	0.000104203	0.00629566	0.99214
chr1	197500000	197600000	3.92683e-15	8.02642e-05	4.54452e-07	0.000163095	0.999756
chr1	197600000	197700000	1.56214e-14	0.000226482	3.7406e-07	0.000152136	0.999621
chr1	197700000	197800000	9.13933e-14	0.000644904	5.43915e-07	4.17456e-05	0.999313
chr1	197800000	197900000	1.02893e-11	0.00160704	1.14435e-05	0.000681688	0.9977
chr1	197900000	198000000	6.53041e-10	0.00354635	0.000193068	0.00605315	0.990207
chr1	198000000	198100000	4.14838e-11	0.00392283	1.27282e-05	0.000548442	0.995516
chr1	198100000	198200000	1.90259e-07	0.909022	8.75136e-05	3.20788e-05	0.090858
chr1	198200000	198300000	6.14601e-12	0.00545326	1.38859e-06	0.000330358	0.994215
chr1	198300000	198400000	1.52485e-09	0.00539675	0.000231488	0.0128495	0.981522
chr1	198400000	198500000	6.32789e-09	0.0180025	0.000205747	0.00625955	0.975532
chr1	198500000	198600000	1.49444e-06	0.997688	4.79901e-05	1.45653e-06	0.0022611
chr1	198600000	198700000	2.02596e-06	0.982614	0.00017629	6.73324e-05	0.0171405
chr1	198700000	198800000	1.60676e-08	0.028643	0.000286594	0.00693627	0.964134
chr1	198800000	198900000	2.16629e-07	0.488519	0.000344664	0.00212507	0.509011
chr1	198900000	199000000	1.91246e-06	0.990222	0.00013177	1.29368e-05	0.00963113
chr1	199000000	199100000	3.4996e-06	0.997531	9.82188e-05	3.10211e-06	0.00236474
chr1	199100000	199200000	1.85979e-06	0.981274	0.000178653	3.26225e-05	0.0185129
chr1	199200000	199300000	5.04548e-08	0.113642	0.000355336	0.00255312	0.883449
chr1	199300000	199400000	3.29215e-09	0.0259812	7.82521e-05	0.00183278	0.972108
chr1	199400000	199500000	2.68946e-08	0.0633252	0.000317862	0.00185106	0.934506
chr1	199500000	199600000	6.56264e-11	0.00508051	1.50111e-05	0.000223783	0.994681
chr1	199600000	199700000	1.66323e-11	0.00224979	1.69476e-05	8.75873e-05	0.997646
chr1	199700000	199800000	9.82365e-09	0.0341562	0.000572242	0.000189492	0.965082
chr1	199800000	199900000	2.08034e-11	0.0268287	5.21526e-06	2.16447e-06	0.973164
chr1	199900000	200000000	2.37079e-07	0.99726	8.04793e-05	6.93527e-08	0.00265905
chr1	200000000	200100000	6.90783e-06	0.998978	0.000402074	1.50374e-07	0.000613324
chr1	200100000	200200000	2.84244e-07	0.999022	1.0811e-05	7.63006e-08	0.000966575
chr1	200200000	200300000	2.19519e-05	0.999861	8.61505e-05	2.0932e-08	3.11109e-05
chr1	200300000	200400000	0.000234331	0.999752	1.42033e-05	3.00672e-13	1.68244e-09
chr1	200400000	200500000	0.00010901	0.99986	3.07062e-05	3.58448e-11	8.18859e-08
chr1	200500000	200600000	0.00702402	0.992943	3.27223e-05	5.75229e-15	1.74745e-11
chr1	200600000	200700000	0.797485	0.202507	7.87199e-06	2.70115e-21	1.62884e-17
chr1	200700000	200800000	0.00866262	0.991322	1.49677e-05	3.47635e-16	2.14735e-12
chr1	200800000	200900000	0.0112684	0.988714	1.80051e-05	9.83759e-16	4.13397e-12
chr1	200900000	201000000	0.0619326	0.937503	0.000564424	3.16086e-13	1.6978e-10
chr1	201000000	201100000	0.060341	0.933016	0.00664293	3.3995e-10	3.04145e-08
chr1	201100000	201200000	0.0922383	0.604092	0.303666	5.48456e-07	2.46426e-06
chr1	201200000	201300000	0.00417491	0.00531989	0.990489	1.31604e-05	3.0506e-06
chr1	201300000	201400000	0.811783	0.173261	0.0149558	1.36911e-11	1.21742e-10
chr1	201400000	201500000	0.998476	0.00151606	8.34973e-06	1.7703e-23	2.05462e-21
chr1	201500000	201600000	0.0637637	0.0135724	0.922663	4.94256e-07	4.06492e-08
chr1	201600000	201700000	0.0138002	0.00406112	0.982137	1.63379e-06	1.17504e-07
chr1	201700000	201800000	0.872554	0.0374095	0.0900366	1.22912e-10	5.72627e-11
chr1	201800000	201900000	0.998975	0.000986425	3.86097e-05	2.87218e-21	5.31574e-20
chr1	201900000	202000000	0.999992	8.09002e-06	1.96878e-07	1.06691e-29	2.37538e-28
chr1	202000000	202100000	0.999925	7.32397e-05	1.39636e-06	1.81779e-27	5.97873e-26
chr1	202100000	202200000	0.999891	9.65107e-05	1.2e-05	2.32517e-23	1.40332e-22
chr1	202200000	202300000	0.995521	0.00284511	0.00163393	3.89768e-16	6.10717e-16
chr1	202300000	202400000	0.999656	0.000340146	3.78785e-06	7.44217e-25	4.23615e-23
chr1	202400000	202500000	0.985174	0.0145768	0.000248686	2.01886e-17	8.67826e-16
chr1	202500000	202600000	0.998548	0.00143152	2.06498e-05	1.41984e-21	6.74038e-20
chr1	202600000	202700000	0.941813	0.0224305	0.0357562	2.83998e-11	1.8514e-11
chr1	202700000	202800000	0.999965	3.40672e-05	8.30879e-07	1.21125e-27	2.98476e-26
chr1	202800000	202900000	0.999992	7.51427e-06	8.58757e-08	1.24891e-30	5.51659e-29
chr1	202900000	203000000	0.999982	1.80467e-05	1.93807e-07	4.46402e-29	2.20717e-27
chr1	203000000	203100000	0.647816	0.016288	0.335896	7.19845e-09	4.72818e-10
chr1	203100000	203200000	0.385856	0.0157308	0.598413	5.88051e-08	2.23996e-09
chr1	203200000	203300000	0.999859	0.000139608	1.63399e-06	8.90395e-26	4.67357e-24
chr1	203300000	203400000	0.998125	0.0016924	0.000182865	3.66452e-19	2.81147e-18
chr1	203400000	203500000	0.464682	0.0633467	0.471971	1.24179e-07	2.17145e-08
chr1	203500000	203600000	0.996525	0.000114598	0.00336088	1.39583e-17	7.28299e-19
chr1	203600000	203700000	0.999878	0.000115331	6.8121e-06	2.49823e-24	2.93443e-23
chr1	203700000	203800000	0.999975	2.48771e-05	2.25151e-07	1.02987e-29	6.70625e-28
chr1	203800000	203900000	0.999712	0.000273332	1.44339e-05	5.05816e-24	6.78494e-23
chr1	203900000	204000000	0.00244363	4.86479e-05	0.997508	3.73396e-09	2.60297e-11
chr1	204000000	204100000	0.109523	0.000418035	0.890059	4.62915e-09	1.43125e-11
chr1	204100000	204200000	0.0677568	0.00580157	0.926441	5.0155e-07	1.58503e-08
chr1	204200000	204300000	0.00610263	0.000107999	0.993789	3.13438e-07	1.93726e-09
chr1	204300000	204400000	0.99841	0.00113295	0.000457178	9.27603e-18	2.03192e-17
chr1	204400000	204500000	0.999998	1.98184e-06	7.97975e-09	2.07041e-34	2.35398e-32
chr1	204500000	204600000	0.99959	0.000292553	0.000117747	6.55606e-20	1.42059e-19
chr1	204600000	204700000	0.817104	0.00382419	0.179072	1.78312e-10	5.56438e-12
chr1	204700000	204800000	0.0491577	0.00676829	0.944072	1.92343e-06	7.64622e-08
chr1	204800000	204900000	0.0606932	0.00132853	0.937978	7.551e-08	7.51023e-10
chr1	204900000	205000000	0.0640037	0.00142739	0.934569	3.77527e-07	3.26988e-09
chr1	205000000	205100000	0.998367	0.000240693	0.00139236	1.79387e-17	3.30982e-18
chr1	205100000	205200000	0.999972	2.7156e-05	9.915e-07	6.17127e-28	1.05392e-26
chr1	205200000	205300000	0.999799	0.000197759	3.06447e-06	1.14226e-24	4.62736e-23
chr1	205300000	205400000	0.778571	0.0551713	0.166257	7.83007e-11	4.30479e-11
chr1	205400000	205500000	0.952541	0.0344186	0.0130406	1.96804e-12	4.65266e-12
chr1	205500000	205600000	0.999189	0.000801848	9.43106e-06	1.43525e-22	8.23289e-21
chr1	205600000	205700000	0.999481	0.000513344	5.24535e-06	2.16906e-23	1.37378e-21
chr1	205700000	205800000	0.999878	0.000119856	2.19922e-06	2.62106e-25	8.89103e-24
chr1	205800000	205900000	0.552362	0.0351334	0.412505	1.53823e-08	1.76286e-09
chr1	205900000	206000000	0.00990929	0.0352504	0.952712	0.00180498	0.000323035
chr1	206000000	206100000	0.0449554	0.251822	0.702074	0.000741633	0.000407222
chr1	206100000	206200000	0.0411625	0.0124889	0.946317	2.96989e-05	1.68828e-06
chr1	206200000	206300000	0.994435	0.00540754	0.000156942	1.00927e-18	2.57503e-17
chr1	206300000	206400000	0.041685	0.0786333	0.879358	0.000277904	4.55272e-05
chr1	206400000	206500000	0.00899898	0.0277415	0.959592	0.00328943	0.000378392
chr1	206500000	206600000	0.00184702	0.000197009	0.997954	2.17686e-06	2.67515e-08
chr1	206600000	206700000	0.985295	0.0145986	0.000106584	2.34661e-18	1.97424e-16
chr1	206700000	206800000	0.999187	0.000811428	1.39777e-06	4.04326e-25	1.11586e-22
chr1	206800000	206900000	0.916949	0.0830286	2.22806e-05	5.29324e-20	5.79469e-17
chr1	206900000	207000000	0.94706	0.0529164	2.4177e-05	5.94653e-20	4.49744e-17
chr1	207000000	207100000	0.0728808	0.926817	0.000302113	1.40078e-13	9.44624e-11
chr1	207100000	207200000	0.0593682	0.938553	0.00207823	9.79457e-11	1.41252e-08
chr1	207200000	207300000	0.00895396	0.987262	0.00378362	5.31746e-09	7.07221e-07
chr1	207300000	207400000	0.00123558	0.988022	0.0107298	6.25891e-08	1.20906e-05
chr1	207400000	207500000	0.00718911	0.988411	0.00439885	5.76304e-09	7.46267e-07
chr1	207500000	207600000	0.0130783	0.986614	0.000307837	3.24862e-12	1.92331e-09
chr1	207600000	207700000	0.00490141	0.993665	0.00143298	1.27315e-09	2.92443e-07
chr1	207700000	207800000	0.00318719	0.98747	0.009297	6.52595e-07	4.56989e-05
chr1	207800000	207900000	3.15556e-13	0.00197414	6.91703e-07	7.07291e-06	0.998018
chr1	207900000	208000000	0.000647882	0.9993	5.20743e-05	3.77726e-13	1.27468e-09
chr1	208000000	208100000	0.0031457	0.996703	0.000151533	2.17429e-12	3.02923e-09
chr1	208100000	208200000	0.00164646	0.991276	0.00702375	4.91531e-07	5.35716e-05
chr1	208200000	208300000	7.2073e-06	0.0280494	0.829988	0.00108792	0.140868
chr1	208300000	208400000	8.28437e-06	0.00702047	0.990278	4.50194e-05	0.00264813
chr1	208400000	208500000	1.31235e-06	0.00873047	0.782078	0.00109366	0.208096
chr1	208500000	208600000	1.02693e-06	0.0066698	0.644871	0.00211916	0.346339
chr1	208600000	208700000	6.86984e-07	0.00913578	0.412503	0.00224517	0.576116
chr1	208700000	208800000	4.29673e-06	0.00848274	0.760221	0.00336946	0.227922
chr1	208800000	208900000	1.58129e-09	0.00167095	0.00346369	0.000724445	0.994141
chr1	208900000	209000000	2.53172e-07	0.0133386	0.0728546	0.0019848	0.911822
chr1	209000000	209100000	2.13266e-07	0.00943223	0.163605	0.0015331	0.825429
chr1	209100000	209200000	2.39944e-08	0.00968736	0.0284418	0.00048263	0.961388
chr1	209200000	209300000	3.74367e-06	0.154332	0.284252	0.00108177	0.560331
chr1	209300000	209400000	3.40824e-06	0.103001	0.272032	0.00159652	0.623367
chr1	209400000	209500000	5.01131e-09	0.00292736	0.0050912	0.00095389	0.991028
chr1	209500000	209600000	1.66536e-07	0.010122	0.0443001	0.00223328	0.943345
chr1	209600000	209700000	2.2512e-07	0.00946627	0.120236	0.00186172	0.868436
chr1	209700000	209800000	9.9298e-05	0.419317	0.256387	0.00448688	0.319709
chr1	209800000	209900000	0.000897372	0.997307	0.00178514	4.67942e-08	1.04834e-05
chr1	209900000	210000000	0.0013818	0.998417	0.000201201	1.66845e-11	1.85903e-08
chr1	210000000	210100000	4.06688e-07	0.955352	0.000625582	2.63475e-06	0.0440195
chr1	210100000	210200000	6.96963e-10	0.00276703	0.000587729	0.000345717	0.9963
chr1	210200000	210300000	9.67619e-09	0.00748281	0.00191299	0.000702931	0.989901
chr1	210300000	210400000	4.937e-08	0.0231159	0.00773549	0.000685318	0.968463
chr1	210400000	210500000	7.45115e-07	0.282358	0.00625734	0.000479695	0.710904
chr1	210500000	210600000	3.86223e-05	0.999791	0.000157758	6.18137e-09	1.2833e-05
chr1	210600000	210700000	4.18662e-08	0.0233281	0.00315573	0.000665311	0.972851
chr1	210700000	210800000	3.32807e-08	0.0236831	0.00199374	0.00063734	0.973686
chr1	210800000	210900000	6.41638e-08	0.0355563	0.00321439	0.000611556	0.960618
chr1	210900000	211000000	9.86791e-09	0.00844063	0.00329692	0.000548899	0.987714
chr1	211000000	211100000	3.11366e-10	0.00135112	0.000745401	0.000608835	0.997295
chr1	211100000	211200000	8.28312e-13	0.000149727	4.70619e-05	0.000483508	0.99932
chr1	211200000	211300000	2.01232e-08	0.0184809	0.00218765	0.000462686	0.978869
chr1	211300000	211400000	4.28302e-06	0.998135	0.00073021	1.89599e-07	0.00112993
chr1	211400000	211500000	0.0013954	0.998342	0.00026251	1.9904e-11	1.93772e-08
chr1	211500000	211600000	0.000406819	0.999482	0.00011134	5.18934e-11	7.85366e-08
chr1	211600000	211700000	0.000295555	0.999364	0.000339553	1.37248e-09	1.11438e-06
chr1	211700000	211800000	0.00205473	0.997703	0.000242575	1.66537e-11	1.57786e-08
chr1	211800000	211900000	0.00052665	0.999308	0.000164735	1.91387e-10	1.60608e-07
chr1	211900000	212000000	0.000644906	0.99931	4.46654e-05	2.0542e-12	4.0127e-09
chr1	212000000	212100000	0.00342233	0.996542	3.52909e-05	2.48172e-14	8.4582e-11
chr1	212100000	212200000	0.000633	0.999317	5.03349e-05	3.10608e-12	5.35245e-09
chr1	212200000	212300000	0.00155727	0.99835	9.31172e-05	2.37078e-12	3.02646e-09
chr1	212300000	212400000	0.0212957	0.97867	3.43021e-05	1.56522e-16	8.20365e-13
chr1	212400000	212500000	0.0623052	0.937657	3.75555e-05	3.45165e-16	1.05952e-12
chr1	212500000	212600000	0.00273087	0.997197	7.19741e-05	2.34823e-13	4.72559e-10
chr1	212600000	212700000	0.000146743	0.99976	9.27778e-05	9.9853e-10	8.78631e-07
chr1	212700000	212800000	0.000459293	0.999424	0.000116265	1.5079e-10	1.21146e-07
chr1	212800000	212900000	9.88806e-05	0.999872	2.8622e-05	4.82247e-11	8.91181e-08
chr1	212900000	213000000	0.000782183	0.99921	8.1154e-06	6.27677e-15	5.09107e-11
chr1	213000000	213100000	0.00245499	0.997541	4.20044e-06	4.77028e-17	8.18558e-13
chr1	213100000	213200000	9.09884e-05	0.999904	5.41567e-06	3.05112e-13	2.05125e-09
chr1	213200000	213300000	2.08395e-06	0.999996	1.40181e-06	1.02589e-11	2.04452e-07
chr1	213300000	213400000	6.26308e-08	0.992316	1.39482e-05	1.48399e-07	0.00766944
chr1	213400000	213500000	3.03419e-07	0.746971	0.000599112	4.57531e-05	0.252384
chr1	213500000	213600000	8.96966e-10	0.00329847	0.000375511	0.00129206	0.995034
chr1	213600000	213700000	6.70675e-11	0.00153939	0.000107761	0.000294065	0.998059
chr1	213700000	213800000	1.87344e-11	0.000737474	8.77078e-05	0.000425924	0.998749
chr1	213800000	213900000	6.75186e-14	0.000105953	8.19814e-06	6.00418e-05	0.999826
chr1	213900000	214000000	2.66274e-11	0.000647262	0.000131856	0.00188596	0.997335
chr1	214000000	214100000	2.91035e-10	0.00194266	0.000245556	0.00258231	0.995229
chr1	214100000	214200000	8.49283e-11	0.00106202	0.000189464	0.00202485	0.996724
chr1	214200000	214300000	2.11863e-09	0.00406389	0.000595913	0.00274413	0.992596
chr1	214300000	214400000	6.4536e-09	0.0081231	0.000519956	0.00518456	0.986172
chr1	214400000	214500000	1.50535e-06	0.72346	0.00165236	0.000344632	0.274542
chr1	214500000	214600000	3.62694e-08	0.0345629	0.000659803	0.00315566	0.961622
chr1	214600000	214700000	3.50503e-08	0.0963444	0.000418092	0.000616674	0.902621
chr1	214700000	214800000	5.77394e-07	0.875288	0.000477842	4.15171e-05	0.124192
chr1	214800000	214900000	9.27474e-12	0.00097386	2.12258e-05	0.00162996	0.997375
chr1	214900000	215000000	7.84083e-12	0.000602703	4.17022e-05	0.00147462	0.997881
chr1	215000000	215100000	8.73924e-12	0.000583753	4.72004e-05	0.00197273	0.997396
chr1	215100000	215200000	2.35272e-11	0.000974473	5.7774e-05	0.00185458	0.997113
chr1	215200000	215300000	5.15496e-11	0.0012771	7.88023e-05	0.00286615	0.995778
chr1	215300000	215400000	3.27254e-12	0.000405505	3.20295e-05	0.00133662	0.998226
chr1	215400000	215500000	3.25842e-12	0.000460795	2.6036e-05	0.00121086	0.998302
chr1	215500000	215600000	2.47361e-11	0.000835456	7.06985e-05	0.00350458	0.995589
chr1	215600000	215700000	2.22799e-11	0.00075274	7.37352e-05	0.00405579	0.995118
chr1	215700000	215800000	1.34532e-07	0.238589	0.000606395	0.00094575	0.759859
chr1	215800000	215900000	3.63044e-10	0.0037034	0.000114981	0.0013364	0.994845
chr1	215900000	216000000	4.2036e-12	0.000542199	2.78876e-05	0.000865642	0.998564
chr1	216000000	216100000	1.26258e-10	0.00173782	0.000114288	0.00556251	0.992585
chr1	216100000	216200000	8.73929e-11	0.00112243	0.000152969	0.00625715	0.992467
chr1	216200000	216300000	1.58177e-10	0.00225293	0.000110153	0.00371101	0.993926
chr1	216300000	216400000	7.81827e-11	0.00187076	7.06778e-05	0.00319896	0.99486
chr1	216400000	216500000	4.72233e-11	0.00112062	8.89339e-05	0.00307018	0.99572
chr1	216500000	216600000	4.3533e-11	0.000886405	0.000113163	0.00446911	0.994531
chr1	216600000	216700000	6.29078e-20	2.46105e-06	1.76949e-09	6.50594e-06	0.999991
chr1	216700000	216800000	1.15284e-10	0.00145832	0.000128933	0.00555105	0.992862
chr1	216800000	216900000	1.90421e-10	0.0020109	0.000139443	0.00654011	0.99131
chr1	216900000	217000000	1.24314e-10	0.00179503	0.00010793	0.00501381	0.993083
chr1	217000000	217100000	4.00439e-10	0.00243644	0.000233022	0.00321514	0.994115
chr1	217100000	217200000	1.61253e-11	0.000827457	5.05629e-05	0.00182329	0.997299
chr1	217200000	217300000	1.35509e-11	0.000926721	3.55847e-05	0.00155411	0.997484
chr1	217300000	217400000	1.46759e-10	0.00123321	0.000217107	0.00721233	0.991337
chr1	217400000	217500000	1.01191e-11	0.000736309	3.81508e-05	0.0015312	0.997694
chr1	217500000	217600000	9.79852e-12	0.000590024	5.33356e-05	0.00170793	0.997649
chr1	217600000	217700000	1.69978e-08	0.057264	0.000261703	0.000942327	0.941532
chr1	217700000	217800000	1.27151e-07	0.299234	0.000567846	0.000366616	0.699831
chr1	217800000	217900000	5.29653e-11	0.00463259	1.40762e-05	0.000163447	0.99519
chr1	217900000	218000000	2.86194e-11	0.000977832	6.5833e-05	0.00252617	0.99643
chr1	218000000	218100000	1.78242e-10	0.00271058	8.86323e-05	0.00305945	0.994141
chr1	218100000	218200000	2.52231e-15	5.55095e-05	5.61155e-07	0.00012863	0.999815
chr1	218200000	218300000	4.43839e-11	0.00103361	9.17574e-05	0.00384857	0.995026
chr1	218300000	218400000	9.89807e-11	0.00151596	0.000106712	0.00442263	0.993955
chr1	218400000	218500000	3.01288e-07	0.262948	0.00121916	0.000905674	0.734926
chr1	218500000	218600000	1.83354e-08	0.02116	0.000477128	0.0035143	0.974849
chr1	218600000	218700000	1.18061e-11	0.000808358	4.54918e-05	0.000572916	0.998573
chr1	218700000	218800000	7.17074e-12	0.000636551	3.62533e-05	0.000982897	0.998344
chr1	218800000	218900000	5.94195e-11	0.00145235	7.63731e-05	0.00263423	0.995837
chr1	218900000	219000000	1.76599e-10	0.0018399	0.000137609	0.00705613	0.990966
chr1	219000000	219100000	8.77041e-12	0.000690116	3.67978e-05	0.00141607	0.997857
chr1	219100000	219200000	7.26748e-11	0.00152206	8.14849e-05	0.00357387	0.994823
chr1	219200000	219300000	4.50614e-12	0.00316269	1.9041e-06	0.000361046	0.996474
chr1	219300000	219400000	1.1811e-07	0.366581	0.000318521	0.00099422	0.632106
chr1	219400000	219500000	3.04488e-09	0.0138101	0.000134924	0.00306748	0.982988
chr1	219500000	219600000	2.2421e-09	0.0140127	0.000106652	0.00355998	0.982321
chr1	219600000	219700000	3.18533e-08	0.17259	0.000220219	0.00051309	0.826677
chr1	219700000	219800000	1.51932e-10	0.00447888	3.91471e-05	0.00050404	0.994978
chr1	219800000	219900000	2.41581e-09	0.00907577	0.000195705	0.00270577	0.988023
chr1	219900000	220000000	4.01512e-11	0.00186074	4.03249e-05	0.000814963	0.997284
chr1	220000000	220100000	1.41657e-17	3.74736e-05	8.27189e-09	2.68873e-06	0.99996
chr1	220100000	220200000	1.23196e-06	0.999004	4.18978e-05	1.51391e-07	0.000952551
chr1	220200000	220300000	0.000195917	0.999801	2.69707e-06	1.22934e-15	3.02437e-11
chr1	220300000	220400000	9.39589e-06	0.999905	3.93458e-05	3.54491e-08	4.65652e-05
chr1	220400000	220500000	3.6019e-06	0.997903	0.000124285	1.14615e-06	0.00196795
chr1	220500000	220600000	2.76487e-08	0.0758094	0.000474242	0.000343014	0.923373
chr1	220600000	220700000	2.85361e-09	0.0143266	0.000203489	0.000261935	0.985208
chr1	220700000	220800000	2.10492e-08	0.0217328	0.000870981	0.000864653	0.976532
chr1	220800000	220900000	1.61653e-07	0.170756	0.00110819	0.000915544	0.82722
chr1	220900000	221000000	8.70406e-08	0.0538144	0.00112923	0.00293882	0.942117
chr1	221000000	221100000	1.63807e-08	0.0145619	0.00060641	0.00453523	0.980296
chr1	221100000	221200000	4.84429e-08	0.0840031	0.000624288	0.000855256	0.914517
[truncated: 24,989 more rows]

## Sheet: fig 2c
fig 2c
A1 epigenetic raw data
H3K4me1	0.187154	0.87751	1.93126	1.03952	1.49491	1.20652	1.55037	0.498648	1.05292	0.561029	2.49604	1.21038	1.33944	2.3962	1.04609	1.18474	1.05299	0.780233	1.18591	0.628805	1.07022	0.62912	1.38688	0.906121	0.634324	0.476544	1.07459	0.814563	1.30968	0.786508	1.43582	1.81012	1.42917	2.48068	1.11568	0.969755	1.14048	2.07097	2.05769	1.07539	1.63438	0.737337	1.23104	2.01658	1.25951	1.62465	0.821927	0.660537	0.926846
H3K4me2	0.38583	1.16375	2.76571	1.29792	1.56965	2.42792	2.57497	0.872139	1.59696	0.577463	2.49778	1.63304	2.04092	3.48779	1.34407	1.74937	1.88697	0.756078	1.41477	0.952328	2.59067	0.675574	1.54797	0.626104	0.906338	0.425427	1.44447	0.625503	0.801237	0.724837	1.47947	1.62576	1.00292	2.37914	1.33177	1.43771	0.769191	2.37908	2.65969	0.788377	1.27906	0.58051	2.15709	2.32225	1.41334	1.36173	1.25574	0.454255	1.16636
H3K4me3	0.392079	0.787579	1.12776	0.750267	0.723642	1.16122	1.36472	0.682895	0.922532	0.465362	1.01002	0.963531	0.971549	1.28281	1.006	1.13669	1.15613	0.630748	0.864156	0.639961	1.37673	0.74585	0.981743	0.760606	0.905545	0.657742	1.01453	0.708272	0.709489	0.706398	0.859383	0.836293	0.735925	1.02393	0.943978	1.08637	0.697705	1.13935	1.23237	0.680342	0.694293	0.660367	1.13324	1.22386	0.966018	0.842648	0.983262	0.704599	0.870398
H3K9ac	0.280841	0.8273	1.5816	0.92195	1.10505	2.33751	2.74401	0.944514	1.74606	0.578257	1.47843	1.44087	1.21863	2.61036	1.07444	1.53317	2.08127	0.603906	1.16017	0.793576	2.61894	0.863283	1.02449	0.601827	0.871618	0.428213	1.40361	0.64109	0.819053	0.537579	1.09683	0.870468	0.67191	1.30573	1.23851	1.82267	0.631503	1.50544	1.96329	0.552047	0.756366	0.608109	1.80892	2.09144	1.01344	1.13088	1.31062	0.571	0.836903
H3K9me3	1.2587	1.2072	0.9603	0.9961	0.7539	0.4263	0.9415	0.6594	0.5665	0.4307	0.9928	1.0015	0.792	0.7105	0.8591	0.4897	0.6792	0.5252	0.8718	0.4675	0.5593	0.6457	1.0241	0.895	0.9695	0.7196	0.8079	1.2714	1.2184	0.898	0.7987	0.8868	1.0093	1.3659	0.8847	1.0085	1.1296	1.0809	0.9455	0.9553	0.9459	0.6779	0.6431	1.0726	0.7437	0.735	0.7076	0.567	0.7654
H3K27ac	0.406527	0.349795	1.24104	0.530456	0.968895	1.37475	2.05776	0.761537	1.24229	0.950591	2.95632	1.00791	1.03883	4.25178	0.803764	1.39875	1.34754	0.944691	1.3259	0.328665	1.6175	0.596969	1.36417	0.587546	0.415421	0.23002	1.41124	0.764296	1.39797	0.747521	1.2651	1.59136	1.17961	2.67446	1.43794	2.04964	0.640912	2.43042	2.33262	0.352827	0.816434	0.341935	2.37578	3.22075	1.0291	1.19059	1.26872	0.583376	0.97265
H3K27me3	0.102463	1.27793	0.951096	0.579789	0.883136	0.441157	0.607357	0.232433	0.577211	0.16998	0.301636	0.736918	0.475283	0.731163	0.336927	0.344631	0.715538	0.604792	0.852528	1.26379	0.541367	0.472623	0.459024	0.63816	0.933579	1.09658	0.628592	0.793353	0.790628	0.759823	0.388538	0.267931	0.245313	0.298367	0.399327	0.779346	1.03166	0.456643	0.756971	0.811047	1.04113	1.05505	0.275526	0.287248	0.343995	0.377989	0.480904	0.281014	0.424775
H3K36me3	1.3284	1.0828	0.8264	0.6376	1.3444	1.2028	1.9269	2.1032	1.436	2.1912	4.2847	1.1222	0.9909	1.6451	2.4627	2.2323	1.9774	1.7133	1.1476	1.0701	2.2369	2.2222	1.6304	1.5828	0.8894	0.5064	2.2016	0.636	0.5648	0.5576	2.9091	2.3179	2.2037	1.7681	1.5351	2.2289	0.6431	1.7375	1.81	0.8753	0.5769	0.5299	2.3658	3.9104	2.2946	1.3878	1.3991	3.1043	1.8022
H3K79me2	0.376319	0.604776	0.902972	0.542331	1.1442	2.59191	2.61763	0.933792	1.80238	0.897108	5.74187	3.71694	1.79757	3.59404	1.17377	2.30921	1.80168	0.345296	1.53027	0.261635	2.13681	1.46342	2.22729	0.772088	0.41502	0.147582	1.14839	0.183075	0.213723	0.158815	1.80522	1.19179	1.89149	4.40274	2.37556	2.25425	0.227522	1.24076	3.04347	0.481532	0.321282	0.173453	2.27689	5.49366	2.67571	0.630711	0.981852	1.21292	0.741214
H4K20me1	0.20667	1.04464	1.09438	0.842969	1.10892	1.19797	0.866966	0.804553	0.887864	0.631201	1.83094	1.5446	1.29463	1.03419	0.978136	1.45677	1.41334	1.18061	1.03005	1.10956	1.06182	0.877757	0.847185	0.989861	0.751366	0.710426	0.800805	0.528582	0.613368	0.588161	1.60796	0.892989	0.897128	0.863444	0.848299	1.25918	0.831992	0.732711	1.1866	1.30575	1.17388	0.800502	0.952339	1.3098	1.09161	0.747656	0.579212	0.974741	0.659929
RepG1	29.515	42.285	67.07	65.42	65.625	71.53	76.875	76.95	77.98	73.08	71.52	70.15	27.93	18.27	19.6	14.43	50.815	48.15	51.28	48.145	52.67	35.28	23.245	11.87	4.62	15.21	21.485	18.985	22.21	25.635	23.775	30.545	39.84	58.06	70.405	67.495	64.065	65.945	63.2	57.435	55.45	62.49	70.915	72.325	76.415	72.765	67.59	56.31	57.885
RepS1	33.41	30.42	24.49	24.97	24.495	16.675	11.365	8.68	8.06	12.385	16.45	17.045	53.39	22.51	34.095	38.51	31.49	38.295	35.855	41.615	35.255	45.795	51.47	42.08	18.18	27.06	32.755	40.83	35.475	38.635	41.285	39.235	39.735	31.57	20.045	21.59	26	18.7	25.11	31.015	34.18	25.875	12.835	13.245	14.425	14.175	22.34	33.985	29.865
RepS2	12.265	4.465	2.385	2.49	1.83	0.955	1	0.645	1.005	1.075	2.225	2.2	13.72	40.14	30.585	37.015	10.175	6.245	5.31	4.24	5.01	12.19	18.645	36.66	48.245	40.165	33.89	31.525	31.56	27.96	26.485	24.095	14.99	4.4	1.385	1.635	1.07	2.78	1.385	2.115	2.04	1.325	1.62	1.515	0.945	1.16	2.355	1.345	4.105
RepS3	2.855	1.315	0.98	0.52	0.255	1.115	0.025	1.06	1.425	1.48	0.895	0.865	1.04	14.855	10.045	6.175	1.35	1.185	0.925	0.6	0.825	1.31	1.49	4.545	21.115	12.695	6.365	4.535	5.645	3.895	3.555	2.51	1.65	1.185	1.34	0.56	1.01	1.53	0.99	1.14	0.99	0.9	0.755	0.73	0.18	0.675	0.85	0.83	1.35
RepS4	7.85	6.74	0.45	0.85	0.125	0.81	1.15	1.26	0.795	0	0.65	1.05	0.885	2.41	2.63	1.455	0.53	0.5	0.815	1.325	1.285	1.645	0.15	1.435	4.12	1.455	2.32	0.875	0.695	1.12	1.74	0.875	1.03	1.08	0.595	1.09	0.78	1.27	0.765	1.065	0.9	1.34	1.61	0.165	0.955	0.995	0	0.5	0.955
RepG2	13.985	14.57	4.65	5.835	7.56	9.07	9.48	11.295	10.765	12.205	8.385	8.625	3.055	1.86	3.2	2.435	5.64	5.84	6.25	4.05	4.82	3.785	5.255	3.55	3.355	3.23	3.455	3.515	4.41	2.96	3.095	2.875	2.785	3.88	6.535	7.615	7.34	9.915	8.745	7.37	6.605	8.195	12.465	11.865	7.295	10.295	7.095	7.235	6.105
A2 epigenetic raw data
H3K4me1	0.479113	0.364198	0.527812	0.563852	0.683224	0.633794	0.715718	0.920307	0.565342	0.784635	1.88296	0.761611	0.958086	0.750807	0.712532	0.578926	0.9856	0.812709	0.543671	1.03984	0.596515	0.451796	1.02129	0.718055	0.869682	0.969451	1.73796	0.912793	0.754715	0.801122	0.998869	0.54966	0.587416	0.733258	0.596591	0.516411	0.501346	0.364704	0.412931	0.472974	0.35134	0.394129	0.734866	0.542441	0.583626	0.743206	0.374121	0.549351	0.432357
H3K4me2	0.598742	0.454988	0.323423	0.272926	0.347704	0.349882	0.584492	1.97793	0.460707	0.569302	2.09511	0.484145	0.826361	0.891222	0.468485	0.319338	1.3942	0.657183	0.433894	0.716507	0.63398	0.333126	1.08947	0.754559	1.38201	0.779783	1.35799	0.570979	0.63087	0.836822	0.623066	0.343856	0.38077	0.732579	0.387166	0.66585	0.609986	0.219901	0.198062	0.294256	0.290195	0.21012	1.06794	0.415796	0.73333	0.972036	0.266583	0.81481	0.580993
H3K4me3	0.844505	0.74351	0.701973	0.7086	0.667022	0.702299	0.742922	1.4022	0.722587	0.696775	0.996526	0.680618	0.783317	0.739981	0.617757	0.646608	0.999248	0.799035	0.767805	0.745509	0.78306	0.652854	0.895091	0.808536	1.03223	0.741405	0.816762	0.758754	0.777495	0.815908	0.699304	0.686237	0.66842	0.796084	0.737855	0.814844	0.755928	0.664503	0.662413	0.647722	0.620891	0.672424	0.986144	0.718724	0.872201	0.824489	0.709833	0.819159	0.780525
H3K9ac	0.638454	0.436395	0.397148	0.498557	0.548999	0.450946	0.441182	2.38697	0.533043	0.469801	1.40179	0.540682	0.60525	0.615479	0.472762	0.47457	1.16504	0.429442	0.431594	0.498458	0.470977	0.46784	0.790139	0.766466	1.31084	0.667581	0.700846	0.531504	0.619822	0.754223	0.492867	0.4186	0.526365	0.549841	0.382244	1.02407	0.672223	0.383941	0.470978	0.484988	0.406034	0.44778	1.55456	0.446957	0.716965	0.690413	0.525828	0.469614	0.735682
H3K9me3	1.4083	0.7132	0.9924	0.69	0.7044	1.5318	2.1734	1.2372	1.3451	1.0998	0.8801	1.1805	0.9122	0.9668	0.926	0.7823	1.1274	1.6365	0.9955	0.9406	0.8294	0.692	1.4368	0.8189	1.1355	0.9859	1.2838	1.2531	1.2836	1.3092	1.0283	1.0032	0.7426	0.9792	0.8818	0.6326	0.5325	0.7234	0.5766	0.5606	0.6511	0.5244	0.8608	1.1393	1.2725	1.0814	0.5891	0.9814	0.8866
H3K27ac	0.29746	0.194045	0.447871	0.623701	0.769143	0.4489	0.584522	2.56452	0.305167	0.366733	1.78387	0.75145	0.942098	0.271856	0.248363	0.514099	1.27401	0.507992	0.314204	0.389459	0.283908	0.385603	0.85374	0.63424	0.954086	0.614023	1.38942	0.521471	0.414602	0.745452	0.650488	0.350185	0.37801	0.42558	0.275185	0.700273	0.365567	0.295306	0.266016	0.278719	0.237518	0.208511	1.43735	0.644319	0.561094	0.811265	0.29066	0.201381	0.503426
H3K27me3	1.11753	1.08231	0.288121	0.292466	0.274106	0.269205	0.280183	0.478028	1.1241	0.775297	0.575393	0.370527	0.308351	1.0856	1.27356	0.6874	0.497792	0.687293	0.950877	1.31288	1.24433	0.532601	0.988293	0.456467	0.836271	0.641446	0.393773	0.644004	0.675895	0.486722	0.348475	0.368695	0.439872	0.689256	1.30906	0.586597	0.284538	0.319676	0.369576	0.364449	0.819653	1.12362	0.285208	0.26579	0.304362	0.429793	0.965317	1.52951	0.588644
H3K36me3	0.4789	0.4563	2.2166	2.0084	1.8474	1.9609	1.5861	1.257	0.5856	0.5563	1.3416	3.4148	4.5613	0.4709	0.4701	3.4997	2.7165	0.831	0.5216	0.5628	0.5295	1.6506	0.7217	2.3947	0.6805	0.6841	0.7085	0.7644	0.6021	0.907	1.0619	0.8393	0.8528	0.8181	0.5047	1.8673	1.3525	1.1736	0.8132	0.8782	0.5897	0.471	2.4311	1.8985	1.3717	1.0911	0.9247	0.4855	1.6195
H3K79me2	0.280606	0.141918	0.259461	0.349206	0.510886	1.40704	2.39428	3.15281	0.187007	0.185117	1.83464	0.648697	1.60019	0.182856	0.150661	0.32632	2.52774	0.502874	0.152052	0.164092	0.139315	0.334346	0.389099	0.896214	0.377955	0.204167	0.261108	0.230252	0.20308	0.349909	0.317909	0.219316	0.182257	0.298528	0.161059	0.878842	0.340808	0.164795	0.182552	0.159442	0.115518	0.117681	1.8447	0.31394	0.814592	0.741531	0.171647	0.139746	0.444123
H4K20me1	0.624314	0.575332	0.554301	0.566997	0.693787	0.699745	0.622786	0.546905	0.611264	0.512703	0.931835	0.705504	0.720412	0.781558	0.881708	0.921655	0.809549	0.582081	0.645775	1.00011	0.766257	0.721882	0.697072	0.601901	0.739359	0.670071	0.457026	0.563533	0.541929	0.554183	0.60765	0.589405	0.668338	0.576655	0.764721	0.67867	0.63403	0.566609	0.644923	0.597862	0.679952	0.813023	0.615659	0.428333	0.430499	0.43755	0.657473	0.664574	0.554706
RepG1	19.69	40.89	5.03	6.7	4.335	10.22	18.5	32.61	30.18	47.59	63.475	64.985	44.315	12.185	8.34	6.99	9.305	2.385	4.495	4.535	5.02	15.37	15.26	13.405	12.125	13.765	16.06	11.76	7.065	8.97	3.505	4.775	2.54	4.285	3.735	7.715	5.99	5.585	5.89	3.79	3.505	5.175	10.58	10.205	17.8	20.34	6.76	5.37	6.99
RepS1	51.31	44.89	14.125	11.245	16.115	28.59	40.495	43.64	46.235	36.115	25.305	27.385	40.825	40.37	27.415	24.945	27.765	5.29	6.1	3.63	4.93	22.89	34.5	35.17	34.01	36.27	37.74	33.98	27.06	24.225	15.6	6.215	5.32	8.33	6.35	26.695	27.065	24.02	15.165	11.53	10.285	17.63	27.145	30.44	27.925	33.625	28.61	10.975	11.585
RepS2	24.855	6.235	41.515	40.235	42.905	41.43	31.545	17.93	17.785	7.415	2.665	1.23	6.6	40.275	52.935	55.505	50.935	16.065	15.945	11.925	8.37	40.22	38.65	43.075	46.935	41.8	36.54	44.675	51.52	51.47	49.23	36.33	34.77	33.025	23.21	33.855	29.12	33.945	36.255	35.025	36.535	47.07	42.44	37	30.905	35.445	45.125	33.05	26.115
RepS3	1.845	0.995	33.13	29.87	26.28	14.67	6.09	1.2	0.84	0.745	0.25	0.855	0.645	2.755	8.41	11.12	11.255	30.365	30.235	31.745	34.42	16.43	6.99	6.235	3.425	3.575	5.425	6.235	9.195	11.085	25.445	44.71	41.005	40.42	39.24	18.155	20.055	19.71	28.93	38.175	39.73	24.67	15.9	15.305	14.64	6.065	13	41.16	43.165
RepS4	0.425	1.445	4.065	9.995	7.92	3.41	0.82	1.78	1.155	1.3	1.345	0.315	0.64	2.41	0.59	0.095	0.035	36.01	34.05	40.015	36.88	2.31	2.04	0.795	1.055	0	1.67	1.19	1.645	0.925	2.585	4.9	11.53	10.8	23.085	8.285	13.62	14.325	10.38	8.335	7.34	3.55	3.265	3.01	4.695	1.64	4.205	8.055	9.465
RepG2	1.765	5.96	2.225	2.04	2.83	1.68	2.435	2.9	3.855	6.785	6.92	5.16	7.045	1.87	2.42	1.435	0.715	9.8	9.12	8.175	10.425	2.675	2.785	1.315	2.52	4.61	2.8	2.265	3.67	3.205	3.625	3.12	4.83	3.17	4.335	5.36	4.09	2.165	3.25	3.16	2.55	1.94	0.695	4.06	3.94	2.81	2.375	1.555	2.8
B1 epigenetic raw data
H3K4me1	0.0008	0.0016	0	0.0008	0	0.004708	0.411202	0.637651	1.11049	1.11294	1.29235	0.864804	0.038635	0.283964	0.300313	0.327094	0.32089	0.30517	0.398004	0.343073	0.333309	0.973093	0.387085	0.484594	0.280888	0.320832	0.318941	0.323359	0.333228	0.320504	0.381615	0.65862	0.312845	0.3143	0.331988	0.302986	0.324268	0.322507	0.34313	0.337814	0.319141	0.420438	0.380225	0.459085	0.382659	0.349615	0.479169	0.804283	0.589252
H3K4me2	0	0.002367	0	0	0	0.002367	0.459545	0.52942	1.05843	1.8181	2.24453	1.50914	0.031945	0.218901	0.184685	0.232995	0.198902	0.218202	0.287706	0.227205	0.286569	0.962287	0.596826	0.356678	0.22591	0.226412	0.256789	0.242065	0.252997	0.276299	0.331503	0.503545	0.230169	0.236668	0.223815	0.230706	0.263905	0.277667	0.225605	0.296832	0.256496	0.256798	0.240923	0.346596	0.283211	0.245663	0.315536	0.630609	0.339795
H3K4me3	0.011157	0.005599	0.003066	0	0.000438	0.013361	0.55681	0.58052	0.626373	0.952479	1.04717	0.867937	0.103943	0.499021	0.497707	0.536242	0.455959	0.459321	0.477097	0.458831	0.422481	0.699386	0.402314	0.647632	0.533232	0.622237	0.66347	0.630855	0.635151	0.602185	0.541975	0.635727	0.665087	0.67614	0.701439	0.630449	0.631093	0.572014	0.647887	0.591861	0.548127	0.599156	0.487219	0.669884	0.650248	0.626326	0.678822	0.598195	0.5406
H3K9ac	0.004072	0.004072	0	0.002036	0	0.002036	0.458474	0.457917	0.857288	1.53539	2.12036	1.44264	0.068673	0.294767	0.351243	0.329615	0.357996	0.387973	0.339101	0.429009	0.370242	0.725636	0.615164	0.393069	0.334371	0.353195	0.292062	0.344711	0.370164	0.418506	0.383087	0.470845	0.385147	0.372257	0.382389	0.389525	0.425079	0.509034	0.440652	0.378746	0.393346	0.460619	0.442587	0.478701	0.397078	0.438888	0.423553	0.563992	0.568315
H3K9me3	0.0165	0.0008	0.0086	0	0	0.0029	0.8092	1.3425	0.6001	0.6341	0.5211	1.622	0.521	1.7123	1.2233	0.9159	1.042	0.7288	0.7952	0.6365	0.7298	0.4232	0.3948	1.2236	0.967	0.8966	1.4989	1.1072	0.9439	0.8289	0.9282	1.005	1.0628	0.957	0.8898	0.8701	0.8656	0.6941	0.6745	1.769	0.8299	0.4798	0.4927	0.8413	0.8599	0.7481	1.0385	0.9568	0.6494
H3K27ac	0.00458	0	0	0	0	0.002445	0.203173	0.308948	1.11347	1.14479	2.68309	2.12127	0.022352	0.155787	0.16682	0.139913	0.110111	0.143359	0.178123	0.119311	0.157351	0.43315	0.677633	0.244345	0.16027	0.174829	0.188966	0.154481	0.178613	0.174117	0.18579	0.397045	0.217342	0.18003	0.171759	0.177289	0.191367	0.192519	0.166007	0.174422	0.173152	0.308544	0.273649	0.229367	0.183095	0.171948	0.242915	0.67214	0.226965
H3K27me3	0.010952	0.010253	0.00622	0	0	0.004732	1.02042	0.429534	0.557216	0.710902	0.73479	0.788198	0.129852	0.482244	0.530099	0.903314	0.83132	0.678559	0.665878	0.879587	0.763014	0.619993	0.285809	1.03331	0.796065	0.716867	0.499623	0.533637	0.722261	0.896576	0.965126	0.954267	0.639735	0.738449	0.602512	0.654483	0.854641	1.14849	0.958071	1.02446	1.01041	0.394346	0.525781	1.38315	1.30136	1.24887	1.41449	1.06604	1.32122
H3K36me3	0.013	0	0.0074	0	0	0.004	0.515	0.8964	0.6976	1.2063	1.079	0.4784	0.1624	0.2916	0.3402	0.3211	0.2946	0.2956	0.3011	0.2676	0.271	1.7086	0.686	0.4704	0.3764	0.4135	0.5184	0.4555	0.4392	0.4161	0.3387	0.464	0.478	0.4781	0.4784	0.4455	0.4984	0.4471	0.4713	0.7308	0.3439	1.4804	1.8894	0.445	0.4533	0.4252	0.5004	0.4382	0.4272
H3K79me2	0.001032	0.001032	0	0	0	0	0.203157	0.282708	0.791542	1.1088	1.36927	0.45139	0.015074	0.120452	0.108212	0.124058	0.119918	0.107837	0.123015	0.144083	0.141566	0.526173	0.41581	0.150297	0.110944	0.11497	0.096996	0.104231	0.114371	0.121524	0.127558	0.130137	0.116548	0.120685	0.116518	0.13107	0.111221	0.134413	0.125199	0.112284	0.117836	0.198168	0.370972	0.131536	0.135964	0.130914	0.137093	0.298197	0.165497
H4K20me1	0	0.006135	0	0	0	0.00409	0.93725	0.866185	1.29946	1.21612	1.26686	0.735266	0.094942	0.642691	0.793458	0.90408	0.95555	0.976397	1.02383	1.06605	1.14865	1.44169	0.48182	0.975265	0.752091	0.770671	0.631146	0.682524	0.804019	0.872576	0.952331	0.918669	0.704595	0.732049	0.703714	0.813582	0.909872	1.1358	0.875016	0.958092	0.972338	1.03648	1.35407	1.04321	1.11416	0.926282	0.92168	0.961027	1.21454
RepG1	6.18	17.09	21.03	0	0	21.475	57.885	35.24	26.055	29.955	38.55	32.14	6.785	2.64	2.795	2.845	1.84	2.145	4.755	7.36	11.805	22.66	12.285	6.945	2.155	1.445	2.095	1.495	1.845	2.005	2.025	1.13	2.05	2.515	2.71	2.355	1.3	2.375	2.21	2.525	4.99	9.055	31.665	7.93	4.985	4.055	2.39	2.94	2.795
RepS1	3.36	23.36	8.59	49.5	0.5	29.515	30.335	48.18	47.64	42.26	36.705	29.86	15.87	7.86	3.97	2.76	3.05	4.205	7.33	11.19	16.5	31.16	15.215	23.49	12.385	3.38	1.74	0.355	0.66	0.515	0.345	0	0.03	0.255	0.27	0.61	1.48	0.975	2.355	4.95	13.4	22.9	43.53	27.375	16.09	7.38	5.32	5.425	6.21
RepS2	7.41	11.34	21.26	0	0	41.825	4.41	12.065	19.48	20.825	19.425	25.365	32.31	27.375	17.79	15.615	14.41	16.73	19.075	27.005	39.785	33.145	25.62	33.57	27.16	19.635	12.64	7.145	3.015	2.02	2.295	1.29	0.72	0.555	1.87	2.17	6.02	9.975	18.105	27.915	43.715	46.245	18.865	47.585	43.755	40.065	33.245	29.86	29.345
RepS3	57.3	41.23	25.58	0	50	7.38	0.88	0.575	0.955	1.36	1.86	7.095	34.205	43.305	48.98	46.145	48.705	46.845	47.675	43.36	26.73	7.065	13.385	27.81	41.225	43.62	41.565	29.13	25.475	22.51	16.62	13.915	9.7	11.45	14.415	19.55	30.03	39.33	44.685	39.94	30.445	18.385	1.33	14.105	27.915	39.28	50.22	50.36	49.515
RepS4	1.35	7.17	0	0	0	0.07	0.5	0.63	1.825	1.485	0.335	1.685	8.15	15.87	22.445	29.755	27.345	25.59	18.525	7.91	3.27	1.15	1.185	5.945	13.845	24.245	33.145	46.195	49.11	47.085	47.16	51.47	51.66	47.935	50.44	46.045	45.28	38.245	26.2	13.68	5.23	1.47	1.07	1.345	4.31	6.825	7.675	9.57	7.985
RepG2	0	0	7.68	0	0	0.125	5.89	3.29	4.06	3.985	2.99	4.03	2.65	3.12	4.13	2.95	4.655	4.33	2.78	3.17	1.92	4.79	1.805	2.255	3.205	7.885	8.935	15.63	20.055	25.84	31.57	32.095	35.415	36.95	30.225	29.235	16.075	8.995	6.45	11.135	2.305	1.985	3.605	1.48	2.875	2.445	1.145	1.83	4.165
B2 epigenetic raw data
H3K4me1	0.318417	0.340487	0.25712	0.305139	0.242698	0.30181	0.310071	0.263942	0.256578	0.315145	0.300436	0.292607	0.253293	0.388142	0.300233	0.300649	0.296973	0.013165	0.303115	0.561791	0.329222	0.361296	0.35188	0.476078	0.452626	0.334521	0.293353	0.278247	0.27643	0.291403	0.321359	0.471964	0.616376	0.539813	0.386354	0.551849	0	0.139143	0.216622	0.085738	0.006776	0.036154	0.09788	0.027767	0.031245	0.021531	0.071817	0.017669	0.003727
H3K4me2	0.220347	0.259281	0.249768	0.195202	0.192492	0.342092	0.22612	0.179199	0.232993	0.262566	0.22366	0.209404	0.186726	0.327904	0.224657	0.202997	0.197725	0.008205	0.201395	0.473506	0.232922	0.282858	0.261776	0.342163	0.383307	0.227412	0.201158	0.186592	0.170347	0.21353	0.233083	0.371424	0.615652	0.677883	0.304302	0.438114	0.003551	0.182502	0.218861	0.089558	0.009533	0.039769	0.118879	0.030735	0.039788	0.015067	0.104421	0.016551	0.001184
H3K4me3	0.669224	0.694136	0.683149	0.717558	0.707639	0.644009	0.736749	0.75354	0.755057	0.699622	0.71653	0.737247	0.631162	0.719605	0.683085	0.656299	0.664028	0.05084	0.69332	0.703594	0.735591	0.660322	0.709174	0.732545	0.786401	0.65043	0.68831	0.685256	0.65344	0.684468	0.646737	0.762038	0.760976	0.794038	0.685375	0.737324	0.005257	0.419764	0.653294	0.418021	0.058369	0.262997	0.514801	0.158459	0.218092	0.095298	0.278239	0.154798	0.029011
H3K9ac	0.361406	0.356697	0.282893	0.313841	0.329425	0.388683	0.377612	0.31786	0.328701	0.376093	0.326543	0.320222	0.329823	0.349078	0.342683	0.387731	0.29554	0.022933	0.35976	0.464417	0.445507	0.443202	0.418192	0.47662	0.436714	0.333584	0.363119	0.315293	0.296295	0.312503	0.330203	0.434418	0.456781	0.813448	0.394457	0.469632	0	0.132831	0.231221	0.076206	0.013558	0.034696	0.115449	0.027467	0.034864	0.010697	0.033609	0.02902	0.002036
H3K9me3	0.8843	0.6664	0.7338	0.8017	0.8254	2.6323	0.8748	0.9131	0.8618	0.6933	0.767	0.6861	0.4643	0.6494	0.6166	0.5082	0.6414	0.0666	0.6463	0.7057	0.6276	0.6694	0.5321	0.6719	0.9677	0.7192	0.7237	0.6606	0.6094	0.5496	0.676	0.7659	1.156	0.9917	0.7192	0.8696	0.006	0.459	0.7182	4.6897	108.889	6.1623	2.6731	0.7142	0.6991	0.1846	1.2855	0.8147	0.0635
H3K27ac	0.2348	0.214987	0.135709	0.162535	0.176882	0.166989	0.185098	0.211819	0.212322	0.205716	0.225594	0.192215	0.168625	0.262296	0.197626	0.137212	0.156133	0.00773	0.183777	0.238933	0.225734	0.213756	0.172136	0.275027	0.356554	0.197516	0.178841	0.194888	0.192214	0.186986	0.198981	0.348936	0.374938	0.886567	0.263167	0.20787	0	0.095301	0.122669	0.052333	0.008114	0.038283	0.093095	0.029114	0.04594	0.017827	0.086131	0.035749	0
H3K27me3	0.588778	0.467541	0.355324	0.369276	0.314911	0.910276	0.450102	0.403049	0.396701	0.467316	0.424707	0.506891	0.441733	0.672044	0.457736	0.414485	0.413307	0.054264	0.896598	1.20591	1.24897	1.2981	0.973397	1.07883	0.830838	0.622037	0.545921	0.491319	0.511856	0.561262	0.556342	0.924008	1.43942	0.29795	0.37948	1.26735	0	0.502008	0.496287	0.18313	0.021157	0.05115	0.197454	0.054084	0.094061	0.031806	0.071666	0.025141	0.014107
H3K36me3	0.4335	0.5149	0.4336	0.4339	0.4537	0.6643	0.4859	0.5371	0.4543	0.4574	0.4088	0.388	0.3675	0.4414	0.4159	0.3874	0.4003	0.0416	0.4229	0.4429	0.4306	0.4591	0.8795	0.4886	0.4938	0.4452	0.3955	0.4607	0.418	0.393	0.3971	0.6381	0.8374	1.1719	1.0912	0.5236	0.0016	0.4882	0.4683	1.7179	33.5911	1.5802	0.9703	0.3221	0.3043	0.0828	0.8901	0.2361	0.0345
H3K79me2	0.121006	0.094344	0.097264	0.120751	0.085293	0.112042	0.123506	0.120447	0.112108	0.109326	0.11334	0.103409	0.110258	0.127531	0.151185	0.126098	0.111338	0.00191	0.105998	0.136695	0.153072	0.144918	0.160182	0.155039	0.125965	0.101892	0.103886	0.090598	0.106306	0.130213	0.10585	0.255235	0.258568	0.750018	0.192656	0.133961	0	0.055915	0.060011	0.024446	0.004456	0.008927	0.030279	0.0103	0.008324	0.00413	0.093111	0.009292	0
H4K20me1	0.525242	0.557701	0.355554	0.415448	0.373943	0.488211	0.538159	0.449007	0.410411	0.524955	0.449677	0.45352	0.473886	0.468974	0.483853	0.500184	0.441417	0.028894	0.52805	0.901132	0.858451	0.741685	0.727399	0.752526	0.56522	0.481617	0.435967	0.466539	0.490595	0.469383	0.498035	0.657472	0.768771	0.585401	0.516786	0.683255	0	0.24652	0.357643	0.142013	0.014743	0.049059	0.162712	0.039206	0.04251	0.007908	0.098395	0.032926	0
RepG1	2.745	1.275	1.39	1.91	2.41	4.245	1.335	1.86	1.535	2.58	2.44	1.35	1.695	3.12	3.35	1.08	1.585	2.97	1.545	1.33	1.68	7.1	1.335	2.84	2.93	0.97	2.74	3.33	1.28	1.04	1.825	1.97	2.475	4.065	6.73	5.845	0.1	2.215	2.435	1.755	3.955	8.605	2.885	3.185	2.845	2.08	1.97	3.435	1.16
RepS1	0.77	0.26	0.55	0.54	0.61	17.085	0.1	0.13	0.5	0.65	0	0.485	0	0.885	0.47	0	0.245	19.54	2.09	1.255	0.925	18.86	5.335	5.375	2.33	1.98	2.225	0.235	1.08	0.795	1.11	2.115	4.36	4.77	9.78	21.06	0.385	1.92	2.39	2.035	4.675	3.375	1.945	6.465	4.985	2.96	0	2.215	0.505
RepS2	1.445	0.41	1.08	0.895	1.285	41.965	0.74	0.865	0.655	0.67	0.04	0.66	1.28	0.5	1.76	0.825	0.945	35.71	16.07	13.39	7.215	50.05	19.88	14.685	11.705	6.775	4.57	3.075	2.65	5.79	4.305	12.005	15.57	22.69	32.755	41.03	12.295	16.955	6.545	3.825	4.97	19.71	8.39	9.575	12.57	8.635	2.585	6.685	2.815
RepS3	9.77	3.105	2.74	1.86	6.505	25.305	4.285	4.205	2.675	2.16	2.945	5.445	6.75	3.37	2.45	2.585	3.1	38.775	56.475	50.015	43.945	19.245	49.045	46.83	41.54	32.7	26.835	18.47	17.1	20.805	32.805	38.03	41.37	42.615	36.045	26.775	15.455	50.655	53.7	31.955	22.355	14.19	17.955	26.2	22.57	16.705	6.04	11.32	7.325
RepS4	49.345	26.96	26.255	29.065	37.04	9.285	43.99	37.1	34.265	33.12	35.185	54.22	39.31	44.08	19.145	28.135	29.35	2.735	20.92	29.94	38.75	1.085	20.77	26.78	35.91	44.695	50.645	55.34	57.82	54.565	49.86	41.67	32.98	22.185	13.035	3.455	1.285	21.355	29.845	42.195	48.505	17.625	31.945	25.575	34.97	33.515	30.34	30.255	14.97
RepG2	35.845	67.885	68.18	65.77	52.35	2.335	49.58	55.96	60.54	60.865	59.415	38.14	50.965	48.205	73.23	67.475	65.165	0.22	3.015	4.345	7.665	3.7	3.68	3.52	5.675	12.97	13.07	19.39	20.04	16.97	9.895	4.18	3.23	3.59	1.435	1.865	0	6.825	4.99	18.325	15.5	26.055	36.965	28.055	22.115	28.81	59.11	46.045	32.21
B3 epigenetic raw data
H3K4me1	0.006707	0.389066	0.307202	0.254619	0.257138	0.285209	0.544451	0.589397	0.366426	0.315078	0.244855	0.328138	0.221242	0.254415	0.228355	0.315203	0.430562	0.323965	0.376459	0.303979	0.35648	0.292945	0.449551	0.472204	0.359769	0.3421	0.474483	0.307476	0.300417	0.333841	0.355718	0.310975	0.36153	0.643047	0.496431	0.352836	0.495536	0.502508	0.371381	0.348853	0.32974	0.304836	0.315345	0.562782	0.243051	0.334474	0.321168	0.315718	0.363469
H3K4me2	0.016122	0.270966	0.224868	0.219613	0.174336	0.351209	0.378528	0.436793	0.228606	0.243607	0.191246	0.230231	0.179786	0.204336	0.170917	0.249474	0.397094	0.239747	0.381914	0.229818	0.286599	0.223266	0.332551	0.337189	0.267717	0.215327	0.314753	0.247652	0.256814	0.275493	0.243983	0.267828	0.293241	0.342685	0.350371	0.238275	0.359892	0.38702	0.376359	0.265587	0.228885	0.243518	0.261047	0.453314	0.179598	0.23215	0.258217	0.166896	0.314123
H3K4me3	0.037566	0.640367	0.621189	0.646587	0.641287	0.695495	0.692121	0.780186	0.708199	0.690313	0.68245	0.702966	0.721146	0.658492	0.649845	0.64972	0.705945	0.697131	0.652307	0.710155	0.692793	0.719555	0.70957	0.705257	0.714151	0.69879	0.717749	0.721085	0.729645	0.673897	0.702183	0.733844	0.754543	0.667047	0.736604	0.685129	0.693398	0.651385	0.731783	0.737905	0.68689	0.684953	0.708021	0.715921	0.627177	0.749683	0.685887	0.631136	0.703473
H3K9ac	0.004072	0.475063	0.352924	0.367013	0.338998	0.36148	0.530895	0.440381	0.436519	0.39954	0.331839	0.358054	0.257431	0.294175	0.280583	0.292531	0.456793	0.400574	0.484593	0.425904	0.410134	0.403401	0.443896	0.452677	0.433076	0.445057	0.420043	0.399564	0.374512	0.376478	0.408696	0.409622	0.456014	0.490089	0.374415	0.394502	0.482557	0.342343	0.479283	0.49795	0.47575	0.415859	0.443167	0.372967	0.303667	0.345892	0.392963	0.405127	0.434544
H3K9me3	0.1748	0.5858	0.5535	0.526	0.5295	0.6345	0.6011	0.8944	0.5837	0.5682	0.686	0.6892	0.8842	0.7186	0.7931	0.6841	0.6145	0.6155	0.5724	0.7676	0.6902	0.6998	0.8095	0.7312	0.6081	0.6387	0.7353	0.64	0.5557	0.6213	0.6249	0.6532	0.6711	0.7811	0.951	0.5579	0.6917	0.9659	0.802	0.6124	0.5401	0.5233	0.5538	0.7644	0.6077	0.7191	0.5937	0.5578	0.5628
H3K27ac	0.009471	0.200726	0.166449	0.168477	0.146833	0.186055	0.212485	0.228809	0.192825	0.190469	0.182351	0.246372	0.204006	0.157442	0.165333	0.145134	0.245723	0.198889	0.191835	0.229821	0.17411	0.218127	0.237337	0.214706	0.220684	0.165562	0.23009	0.202651	0.22122	0.200823	0.172437	0.173138	0.246825	0.408546	0.20745	0.226084	0.283065	0.371665	0.261472	0.256163	0.180863	0.205034	0.21217	0.484404	0.171811	0.19558	0.219782	0.16097	0.242509
H3K27me3	0.031018	1.14358	0.776779	0.713934	0.534211	0.783691	1.63191	1.51763	1.06063	0.714747	0.453474	0.492046	0.289074	0.350466	0.358553	0.469032	1.19636	1.18515	0.949971	0.993938	0.963883	0.846478	1.05862	1.11794	1.14346	1.19752	1.06494	1.05786	0.890129	0.849451	0.988102	1.02784	1.20795	0.973295	0.968351	1.0388	0.968863	0.35395	0.798663	1.19734	0.903712	0.761126	0.690738	0.691077	0.412214	0.614588	0.581515	0.670144	1.26137
H3K36me3	0.0506	0.4513	0.3781	0.4028	0.4131	0.3971	0.5088	0.5852	0.5086	0.4663	0.4777	0.4782	0.49	0.43	0.4074	0.4103	0.488	0.4927	0.4682	0.484	0.463	0.4445	0.5529	0.4786	0.4432	0.5236	0.5222	0.5298	0.4674	0.4487	0.5131	0.476	0.4944	0.5002	0.5301	0.487	0.6135	0.7038	1.0586	0.473	0.4751	0.4444	0.4048	0.4875	0.4084	0.4518	0.4647	0.4514	0.4748
H3K79me2	0.002065	0.130433	0.103784	0.108346	0.108089	0.101174	0.140749	0.148614	0.145274	0.124367	0.124127	0.139958	0.098492	0.113544	0.096747	0.10864	0.130449	0.118446	0.110072	0.125728	0.152608	0.141935	0.153112	0.163194	0.144309	0.136139	0.149879	0.129582	0.128636	0.115033	0.118071	0.156444	0.112217	0.144272	0.154426	0.142061	0.184805	0.166531	0.183431	0.14143	0.122555	0.158111	0.11778	0.154202	0.110886	0.115582	0.129014	0.125096	0.136164
H4K20me1	0.00818	0.911754	0.614883	0.616793	0.518055	0.617481	1.21106	0.889101	0.798143	0.651311	0.471186	0.49244	0.33949	0.402601	0.433155	0.443324	0.717892	0.732467	0.988294	0.747937	0.73421	0.684529	0.691447	0.702572	0.900507	0.881194	0.741911	0.684613	0.641374	0.623771	0.698345	0.718892	0.78329	0.763709	0.660305	0.891553	0.807248	0.481228	0.626764	0.726956	0.740794	0.661915	0.582493	0.494038	0.440768	0.588025	0.650294	0.566903	0.884228
RepG1	13.205	1.215	1.86	2.435	1.475	1.685	2.49	2.735	2.645	1.78	1.98	1.74	1.17	1.75	0.26	3.615	2.86	3.85	0.795	2.735	2.335	3.005	2.75	1.82	1.61	1.22	0.95	3.205	2.94	2.41	1.74	1.46	2.735	1.38	2.14	4.365	3.645	1.83	2.69	1.255	1	1.43	1.265	2.385	1.47	1.97	2.77	1.86	1.22
RepS1	37.445	0.69	0.9	0.73	0.89	1.7	0.235	0.615	1	0.835	0	0	0.15	0.38	0.17	0.7	0.89	1.7	6.04	4.745	2.24	1.16	4.865	1.265	0.565	0.44	0	0.385	0.155	0.885	0	0.485	1.295	2.22	3.935	9.07	14.55	6.98	3.595	1.615	1.015	0.14	0.01	0.655	0.245	0	1.295	0.99	0.49
RepS2	31.97	4.54	1.835	1.6	1.84	1.475	2.09	2.475	2.17	1.705	1.555	0.665	0.57	0.71	1.11	3.985	9.055	18.535	31.34	17.905	9.99	8.64	12.225	4.595	1.505	1.945	0.95	0.875	0.67	0.695	2.335	3.335	5.92	12.085	18.11	29.48	40.9	28.48	27.57	17.94	9.395	1.595	1.705	2.09	1.025	0.735	1.825	1.68	4.855
RepS3	4.705	26.785	19.32	10.64	8.015	9.515	12.875	10.685	8.575	5.73	4.805	3.105	2.185	9.46	17.365	24.195	34.06	41.85	44.005	48.325	43.555	37.54	33.58	18.73	12.525	7.835	6.685	3.5	3.735	6.88	12.02	19.185	31.48	39.08	42.765	42.585	34.39	48.64	46.605	51.045	42.465	24.68	11.2	8.295	8.79	6.02	8.205	14.995	23.395
RepS4	5.16	48.795	55.02	47.705	43.725	47.465	42.27	45.04	42.785	37.585	32.59	31.725	34.03	39.095	42.86	42.675	39.115	28.275	15.795	23.525	36.73	44.24	34.805	46.8	48.495	45.135	41.34	35.09	35.09	36.765	43.25	48.4	43.745	36.48	28.495	11.47	4.67	11.615	17.405	22.925	37.765	58.075	56.305	47.23	43.93	48.48	46.745	45.665	50.5
RepG2	7.56	17.96	21.32	37.015	44.335	38.135	39.85	38.45	42.855	52.84	58.93	62.61	61.785	48.615	37.965	24.98	14.21	5.725	1.935	2.92	5.185	5.49	11.77	26.765	35.27	43.14	50.495	57.145	57.08	52.335	40.34	26.885	14.845	8.845	4.305	2.92	1.775	2.37	2.005	5.32	8.655	13.805	29.575	39.325	44.655	42.83	39.2	34.75	19.73
[truncated: 5,000 more columns]

## Sheet: fig 3b
Figure 3b
GM12878
	H3K27ac	H3K27me3	H3K36me3	H3K4me1
	0.85215	0.707478	0.764495	0.829876
	0.891002	0.680296	0.779528	0.858407
	0.682413	0.717288	0.809329	0.738354
	0.555379	0.742212	0.793776	0.699125
	0.468874	0.930451	0.569745	0.651689
	0.330857	1.09568	0.477588	0.525172
	0.276154	1.17424	0.488662	0.482614
	0.304397	1.12126	0.510069	0.519603
	0.333564	1.07892	0.51887	0.524701
	0.38615	1.02248	0.587463	0.550357
K562
	H3K27ac	H3K27me3	H3K36me3	H3K4me1
	0.652719	0.736587	0.67847	0.705199
	0.596653	0.738528	0.648644	0.686556
	0.525493	0.706401	0.610142	0.647916
	0.520291	0.781661	0.592485	0.597388
	0.402788	0.842689	0.499871	0.4682
	0.361017	0.911012	0.409667	0.417749
	0.352692	0.913373	0.399937	0.368579
	0.363399	0.934998	0.447778	0.402631
	0.413348	0.919987	0.457107	0.414828
	0.402199	0.892787	0.488028	0.449493
IMR90
	H3K27ac	H3K27me3	H3K36me3	H3K4me1
	0.449654	0.692179	0.780559	0.588228
	0.412941	0.72088	0.687727	0.574628
	0.464893	0.718792	0.7183	0.571312
	0.443608	0.761224	0.76684	0.561666
	0.362916	0.931399	0.614679	0.511234
	0.279784	1.08676	0.465092	0.440632
	0.212989	1.22931	0.348817	0.394738
	0.20556	1.16003	0.393528	0.373463
	0.226505	1.03882	0.44129	0.374289
	0.258802	0.970006	0.49849	0.416773

## Sheet: fig 3c
Figure 3c
Decile 1	B3	B3	B3	B3	B3	B3	B3	B3	B3	B3	B3	B3	B3	B3	B3	B3	B3	B3	B3	B3	B3	B3	B3	B3	B3	B3	B3	B3	B3	B3	B3	B3	B3	B3	B3	B3	B3	B3	B3	B3	B3	B3	B3	B3	B3	B3	B3	B3	B3
Decile 2	B3	B3	B3	B3	B3	B3	B3	B3	B3	B3	B3	B3	B3	B3	B3	B3	B3	B3	B3	B3	B3	B3	B3	B3	B3	B3	B3	B3	B3	B3	B3	B3	B3	B3	B3	B3	B3	B3	B3	B3	B3	B3	B3	B3	B3	B3	B3	B3	B3
Decile 3	B3	B3	B3	B3	B3	B3	B3	B3	B3	B3	B3	B3	B3	B3	B3	B3	B3	B3	B3	B3	B3	B3	B3	B3	B3	B3	B3	B3	B3	B3	B3	B3	B3	B3	B3	B3	B3	B3	B3	B3	B3	B3	B3	B3	B3	B3	B3	B3	B3
Decile 4	B3	B3	B3	B3	B3	B3	B3	B3	B3	B3	B3	B3	B3	B3	B3	B3	B3	B3	B3	B3	B3	B3	B3	B3	B3	B3	B3	B3	B3	B3	B3	B3	B3	B3	B3	A2	B3	B3	B3	B3	A2	A2	B3	B3	B3	B3	B3	B3	B3
Decile 5	B3	B3	B3	A2	A2	B3	B3	B3	B3	B3	B3	A2	A2	A2	A2	B3	A2	A2	A2	B3	A2	A2	A2	A2	A2	B3	A2	A2	A2	B3	B3	B3	B3	B3	A2	A2	A2	A2	B3	A2	B3	B3	A2	A2	A2	A2	A2	A2	A2
Decile 6	A2	B3	A2	A2	A2	A2	A2	A2	A2	A2	A2	A2	A2	A2	A2	A2	A2	A2	A2	A2	A2	A2	A2	A2	A2	A2	A2	A2	A2	A2	A2	A2	A2	A2	A2	A2	A2	A2	A2	A2	A2	A2	A2	A2	A2	A2	A2	A2	A2
Decile 7	B1	B1	B1	B3	B1	B1	B1	B1	B1	B1	B1	B1	B1	B1	B1	A2	A2	A2	A2	A2	A2	A2	A2	A2	A2	A2	A2	A2	A2	A2	A2	A2	A2	A2	A2	A2	A2	A2	A2	A2	A1	A2	A2	A2	A2	A2	A1	A2	A1
Decile 8	B1	B1	B1	B1	B1	B1	B1	B1	B1	B1	B1	B1	B1	B1	B1	B1	B1	B1	B1	B1	B1	B1	B1	B1	B1	B1	B1	B1	A1	A2	A2	A2	A1	A2	A2	A2	A1	A1	A1	A1	A1	A1	A1	A1	A1	A1	A1	A1	A1
Decile 9	B1	B1	B1	B1	B1	B1	B1	A1	A1	B1	B1	B1	B1	A1	A1	A1	A1	A1	B1	B1	B1	B1	B1	B1	A1	A1	A1	A1	A1	A1	A1	A1	A1	A1	A1	A1	A1	A1	A1	A1	A1	B1	B1	B1	B1	B1	B3	B3	B3
Decile 10	A1	A1	A1	B3	B3	B3	A1	A1	A1	A1	A1	A1	A1	A1	A1	A1	A1	A1	A1	A1	A1	A1	A1	A1	A1	B1	B1	A1	A1	A1	A1	A1	A1	A1	A1	A1	A1	A1	A1	A1	A1	A1	A1	A1	A1	A1	A1	A1	A1
[truncated: 2,650 more columns]

## Sheet: fig 4a conservation states
chrom	start	end	state
chr1	0	100000	5
chr1	100000	200000	10
chr1	200000	300000	2
chr1	300000	400000	2
chr1	400000	500000	2
chr1	500000	600000	NC
chr1	600000	700000	11
chr1	700000	800000	2
chr1	800000	900000	7
chr1	900000	1000000	2
chr1	1000000	1100000	2
chr1	1100000	1200000	1
chr1	1200000	1300000	2
chr1	1300000	1400000	1
chr1	1400000	1500000	1
chr1	1500000	1600000	1
chr1	1600000	1700000	1
chr1	1700000	1800000	2
chr1	1800000	1900000	2
chr1	1900000	2000000	5
chr1	2000000	2100000	7
chr1	2100000	2200000	3
chr1	2200000	2300000	NC
chr1	2300000	2400000	NC
chr1	2400000	2500000	NC
chr1	2500000	2600000	NC
chr1	2600000	2700000	9
chr1	2700000	2800000	4
chr1	2800000	2900000	8
chr1	2900000	3000000	3
chr1	3000000	3100000	NC
chr1	3100000	3200000	NC
chr1	3200000	3300000	NC
chr1	3300000	3400000	6
chr1	3400000	3500000	NC
chr1	3500000	3600000	NC
chr1	3600000	3700000	NC
chr1	3700000	3800000	6
chr1	3800000	3900000	NC
chr1	4000000	4100000	8
chr1	4100000	4200000	6
chr1	4200000	4300000	3
chr1	4300000	4400000	4
chr1	4400000	4500000	NC
chr1	4500000	4600000	8
chr1	4600000	4700000	NC
chr1	4700000	4800000	8
chr1	4800000	4900000	NC
chr1	4900000	5000000	NC
chr1	5000000	5100000	NC
chr1	5100000	5200000	NC
chr1	5200000	5300000	6
chr1	5300000	5400000	NC
chr1	5400000	5500000	6
chr1	5500000	5600000	6
chr1	5600000	5700000	8
chr1	5700000	5800000	3
chr1	5800000	5900000	8
chr1	5900000	6000000	8
chr1	6000000	6100000	NC
chr1	6100000	6200000	NC
chr1	6200000	6300000	4
chr1	6300000	6400000	NC
chr1	6400000	6500000	3
chr1	6500000	6600000	4
chr1	6600000	6700000	2
chr1	6700000	6800000	8
chr1	6800000	6900000	NC
chr1	6900000	7000000	9
chr1	7000000	7100000	NC
chr1	7100000	7200000	6
chr1	7200000	7300000	6
chr1	7300000	7400000	6
chr1	7400000	7500000	6
chr1	7500000	7600000	6
chr1	7600000	7700000	6
chr1	7700000	7800000	8
chr1	7800000	7900000	NC
chr1	7900000	8000000	8
chr1	8000000	8100000	7
chr1	8100000	8200000	7
chr1	8200000	8300000	5
chr1	8300000	8400000	7
chr1	8400000	8500000	4
chr1	8500000	8600000	4
chr1	8600000	8700000	4
chr1	8700000	8800000	4
chr1	8800000	8900000	2
chr1	8900000	9000000	1
chr1	9000000	9100000	1
chr1	9100000	9200000	1
chr1	9200000	9300000	2
chr1	9300000	9400000	3
chr1	9400000	9500000	1
chr1	9500000	9600000	1
chr1	9600000	9700000	1
chr1	9700000	9800000	2
chr1	9800000	9900000	1
chr1	9900000	10000000	2
chr1	10000000	10100000	1
chr1	10100000	10200000	2
chr1	10200000	10300000	2
chr1	10300000	10400000	2
chr1	10400000	10500000	2
chr1	10500000	10600000	3
chr1	10600000	10700000	4
chr1	10700000	10800000	6
chr1	10800000	10900000	4
chr1	10900000	11000000	4
chr1	11000000	11100000	2
chr1	11100000	11200000	3
chr1	11200000	11300000	6
chr1	11300000	11400000	7
chr1	11400000	11500000	NC
chr1	11500000	11600000	NC
chr1	11600000	11700000	NC
chr1	11700000	11800000	4
chr1	11800000	11900000	3
chr1	11900000	12000000	3
chr1	12000000	12100000	4
chr1	12100000	12200000	6
chr1	12200000	12300000	8
chr1	12300000	12400000	8
chr1	12400000	12500000	8
chr1	12500000	12600000	8
chr1	12600000	12700000	9
chr1	12700000	12800000	NC
chr1	12800000	12900000	9
chr1	12900000	13000000	9
chr1	13000000	13100000	6
chr1	13100000	13200000	9
chr1	13200000	13300000	6
chr1	13300000	13400000	8
chr1	13400000	13500000	2
chr1	13500000	13600000	5
chr1	13600000	13700000	2
chr1	13700000	13800000	6
chr1	13800000	13900000	6
chr1	13900000	14000000	6
chr1	14000000	14100000	9
chr1	14100000	14200000	9
chr1	14200000	14300000	9
chr1	14300000	14400000	8
chr1	14400000	14500000	9
chr1	14500000	14600000	6
chr1	14600000	14700000	6
chr1	14700000	14800000	NC
chr1	14800000	14900000	NC
chr1	14900000	15000000	9
chr1	15000000	15100000	NC
chr1	15100000	15200000	NC
chr1	15200000	15300000	NC
chr1	15300000	15400000	8
chr1	15400000	15500000	9
chr1	15500000	15600000	9
chr1	15600000	15700000	9
chr1	15700000	15800000	8
chr1	15800000	15900000	6
chr1	15900000	16000000	3
chr1	16000000	16100000	3
chr1	16100000	16200000	1
chr1	16200000	16300000	6
chr1	16300000	16400000	6
chr1	16400000	16500000	2
chr1	16500000	16600000	3
chr1	16600000	16700000	2
chr1	16700000	16800000	2
chr1	16800000	16900000	4
chr1	16900000	17000000	3
chr1	17000000	17100000	6
chr1	17100000	17200000	8
chr1	17200000	17300000	2
chr1	17300000	17400000	4
chr1	17400000	17500000	NC
chr1	17500000	17600000	NC
chr1	17600000	17700000	NC
chr1	17700000	17800000	7
chr1	17800000	17900000	NC
chr1	17900000	18000000	8
chr1	18000000	18100000	6
chr1	18100000	18200000	6
chr1	18200000	18300000	7
chr1	18300000	18400000	3
chr1	18400000	18500000	5
chr1	18500000	18600000	5
chr1	18600000	18700000	3
chr1	18700000	18800000	11
chr1	18800000	18900000	7
chr1	18900000	19000000	NC
chr1	19000000	19100000	8
chr1	19100000	19200000	NC
chr1	19200000	19300000	NC
chr1	19300000	19400000	NC
chr1	19400000	19500000	6
chr1	19500000	19600000	3
chr1	19600000	19700000	3
chr1	19700000	19800000	3
chr1	19800000	19900000	7
chr1	19900000	20000000	7
chr1	20000000	20100000	8
chr1	20100000	20200000	7
chr1	20200000	20300000	NC
chr1	20300000	20400000	NC
chr1	20400000	20500000	NC
chr1	20500000	20600000	NC
chr1	20600000	20700000	NC
chr1	20700000	20800000	NC
chr1	20800000	20900000	NC
chr1	20900000	21000000	5
chr1	21000000	21100000	2
chr1	21100000	21200000	1
chr1	21200000	21300000	7
chr1	21300000	21400000	5
chr1	21400000	21500000	1
chr1	21500000	21600000	2
chr1	21600000	21700000	2
chr1	21700000	21800000	2
chr1	21800000	21900000	5
chr1	21900000	22000000	7
chr1	22000000	22100000	1
chr1	22100000	22200000	1
chr1	22200000	22300000	1
chr1	22300000	22400000	1
chr1	22400000	22500000	3
chr1	22500000	22600000	9
chr1	22600000	22700000	NC
chr1	22700000	22800000	7
chr1	22800000	22900000	9
chr1	22900000	23000000	NC
chr1	23000000	23100000	9
chr1	23100000	23200000	7
chr1	23200000	23300000	NC
chr1	23300000	23400000	2
chr1	23400000	23500000	1
chr1	23500000	23600000	2
chr1	23600000	23700000	1
chr1	23700000	23800000	1
chr1	23800000	23900000	1
chr1	23900000	24000000	1
chr1	24000000	24100000	1
chr1	24100000	24200000	1
chr1	24200000	24300000	1
chr1	24300000	24400000	2
chr1	24400000	24500000	2
chr1	24500000	24600000	5
chr1	24600000	24700000	2
chr1	24700000	24800000	4
chr1	24800000	24900000	2
chr1	24900000	25000000	2
chr1	25000000	25100000	1
chr1	25100000	25200000	2
chr1	25200000	25300000	6
chr1	25300000	25400000	4
chr1	25400000	25500000	4
chr1	25500000	25600000	1
chr1	25600000	25700000	1
chr1	25700000	25800000	1
chr1	25800000	25900000	1
chr1	25900000	26000000	2
chr1	26000000	26100000	3
chr1	26100000	26200000	1
chr1	26200000	26300000	1
chr1	26300000	26400000	1
chr1	26400000	26500000	1
chr1	26500000	26600000	1
chr1	26600000	26700000	1
chr1	26700000	26800000	1
chr1	26800000	26900000	1
chr1	26900000	27000000	1
chr1	27000000	27100000	1
chr1	27100000	27200000	1
chr1	27200000	27300000	1
chr1	27300000	27400000	1
chr1	27400000	27500000	1
chr1	27500000	27600000	1
chr1	27600000	27700000	1
chr1	27700000	27800000	1
chr1	27800000	27900000	1
chr1	27900000	28000000	1
chr1	28000000	28100000	1
chr1	28100000	28200000	1
chr1	28200000	28300000	1
chr1	28300000	28400000	1
chr1	28400000	28500000	2
chr1	28500000	28600000	1
chr1	28600000	28700000	2
chr1	28700000	28800000	1
chr1	28800000	28900000	2
chr1	28900000	29000000	2
chr1	29000000	29100000	3
chr1	29100000	29200000	3
chr1	29200000	29300000	3
chr1	29300000	29400000	3
chr1	29400000	29500000	7
chr1	29500000	29600000	NC
chr1	29600000	29700000	8
chr1	29700000	29800000	11
chr1	29800000	29900000	7
chr1	30000000	30100000	11
chr1	30100000	30200000	11
chr1	30200000	30300000	7
chr1	30300000	30400000	7
chr1	30400000	30500000	5
chr1	30500000	30600000	7
chr1	30600000	30700000	NC
chr1	30700000	30800000	4
chr1	30800000	30900000	7
chr1	30900000	31000000	4
chr1	31000000	31100000	7
chr1	31100000	31200000	NC
chr1	31200000	31300000	6
chr1	31300000	31400000	6
chr1	31400000	31500000	4
chr1	31500000	31600000	5
chr1	31600000	31700000	5
chr1	31700000	31800000	7
chr1	31800000	31900000	3
chr1	31900000	32000000	6
chr1	32000000	32100000	6
chr1	32100000	32200000	4
chr1	32200000	32300000	6
chr1	32300000	32400000	2
chr1	32400000	32500000	1
chr1	32500000	32600000	1
chr1	32600000	32700000	1
chr1	32700000	32800000	1
chr1	32800000	32900000	3
chr1	32900000	33000000	2
chr1	33000000	33100000	2
chr1	33100000	33200000	2
chr1	33200000	33300000	2
chr1	33300000	33400000	4
chr1	33400000	33500000	4
chr1	33500000	33600000	6
chr1	33600000	33700000	8
chr1	33700000	33800000	8
chr1	33800000	33900000	NC
chr1	33900000	34000000	NC
chr1	34000000	34100000	9
chr1	34100000	34200000	8
chr1	34200000	34300000	6
chr1	34300000	34400000	6
chr1	34400000	34500000	6
chr1	34500000	34600000	8
chr1	34600000	34700000	9
chr1	34700000	34800000	6
chr1	34800000	34900000	6
chr1	34900000	35000000	6
chr1	35000000	35100000	9
chr1	35100000	35200000	6
chr1	35200000	35300000	8
chr1	35300000	35400000	NC
chr1	35400000	35500000	8
chr1	35500000	35600000	6
chr1	35600000	35700000	6
chr1	35700000	35800000	NC
chr1	35800000	35900000	NC
chr1	35900000	36000000	8
chr1	36000000	36100000	6
chr1	36100000	36200000	6
chr1	36200000	36300000	3
chr1	36300000	36400000	4
chr1	36400000	36500000	4
chr1	36500000	36600000	4
chr1	36600000	36700000	2
chr1	36700000	36800000	3
chr1	36800000	36900000	4
chr1	36900000	37000000	NC
chr1	37000000	37100000	NC
chr1	37100000	37200000	8
chr1	37200000	37300000	7
chr1	37300000	37400000	9
chr1	37400000	37500000	9
chr1	37500000	37600000	7
chr1	37600000	37700000	9
chr1	37700000	37800000	9
chr1	37800000	37900000	8
chr1	37900000	38000000	8
chr1	38000000	38100000	8
chr1	38100000	38200000	8
chr1	38200000	38300000	8
chr1	38300000	38400000	4
chr1	38400000	38500000	NC
chr1	38500000	38600000	9
chr1	38600000	38700000	NC
chr1	38700000	38800000	11
chr1	38800000	38900000	11
chr1	38900000	39000000	NC
chr1	39000000	39100000	NC
chr1	39100000	39200000	NC
chr1	39200000	39300000	8
chr1	39300000	39400000	7
chr1	39400000	39500000	8
chr1	39500000	39600000	1
chr1	39600000	39700000	1
chr1	39700000	39800000	6
chr1	39800000	39900000	2
chr1	39900000	40000000	6
chr1	40000000	40100000	3
chr1	40100000	40200000	6
chr1	40200000	40300000	6
chr1	40300000	40400000	1
chr1	40400000	40500000	2
chr1	40500000	40600000	2
chr1	40600000	40700000	2
chr1	40700000	40800000	2
chr1	40800000	40900000	6
chr1	40900000	41000000	3
chr1	41000000	41100000	6
chr1	41100000	41200000	4
chr1	41200000	41300000	3
chr1	41300000	41400000	3
chr1	41400000	41500000	3
chr1	41500000	41600000	NC
chr1	41600000	41700000	7
chr1	41700000	41800000	NC
chr1	41800000	41900000	4
chr1	41900000	42000000	8
chr1	42000000	42100000	NC
chr1	42100000	42200000	NC
chr1	42200000	42300000	NC
chr1	42300000	42400000	NC
chr1	42400000	42500000	NC
chr1	42500000	42600000	8
chr1	42600000	42700000	7
chr1	42700000	42800000	6
chr1	42800000	42900000	6
chr1	42900000	43000000	7
chr1	43000000	43100000	7
chr1	43100000	43200000	6
chr1	43200000	43300000	6
chr1	43300000	43400000	8
chr1	43400000	43500000	1
chr1	43500000	43600000	9
chr1	43600000	43700000	6
chr1	43700000	43800000	3
chr1	43800000	43900000	3
chr1	43900000	44000000	8
chr1	44000000	44100000	3
chr1	44100000	44200000	1
chr1	44200000	44300000	2
chr1	44300000	44400000	4
chr1	44400000	44500000	3
chr1	44500000	44600000	4
chr1	44600000	44700000	4
chr1	44700000	44800000	NC
chr1	44800000	44900000	6
chr1	44900000	45000000	7
chr1	45000000	45100000	6
chr1	45100000	45200000	2
chr1	45200000	45300000	1
chr1	45300000	45400000	3
chr1	45400000	45500000	6
chr1	45500000	45600000	NC
chr1	45600000	45700000	7
chr1	45700000	45800000	4
chr1	45800000	45900000	3
chr1	45900000	46000000	3
chr1	46000000	46100000	3
chr1	46100000	46200000	4
chr1	46200000	46300000	3
chr1	46300000	46400000	7
chr1	46400000	46500000	9
chr1	46500000	46600000	6
chr1	46600000	46700000	6
chr1	46700000	46800000	3
chr1	46800000	46900000	6
chr1	46900000	47000000	9
chr1	47000000	47100000	6
chr1	47100000	47200000	8
chr1	47200000	47300000	NC
chr1	47300000	47400000	NC
chr1	47400000	47500000	NC
chr1	47500000	47600000	8
chr1	47600000	47700000	8
chr1	47700000	47800000	8
chr1	47800000	47900000	7
chr1	47900000	48000000	8
chr1	48000000	48100000	6
chr1	48100000	48200000	NC
chr1	48200000	48300000	4
chr1	48300000	48400000	NC
chr1	48400000	48500000	NC
chr1	48500000	48600000	9
chr1	48600000	48700000	3
chr1	48700000	48800000	3
chr1	48800000	48900000	3
chr1	48900000	49000000	NC
chr1	49000000	49100000	NC
chr1	49100000	49200000	3
chr1	49200000	49300000	3
chr1	49300000	49400000	3
chr1	49400000	49500000	3
chr1	49500000	49600000	3
chr1	49600000	49700000	4
chr1	49700000	49800000	4
chr1	49800000	49900000	2
chr1	49900000	50000000	3
chr1	50000000	50100000	2
chr1	50100000	50200000	4
chr1	50200000	50300000	2
chr1	50300000	50400000	2
chr1	50400000	50500000	5
chr1	50500000	50600000	3
chr1	50600000	50700000	3
chr1	50700000	50800000	7
chr1	50800000	50900000	NC
chr1	50900000	51000000	2
chr1	51000000	51100000	3
chr1	51100000	51200000	3
chr1	51200000	51300000	5
chr1	51300000	51400000	2
chr1	51400000	51500000	2
chr1	51500000	51600000	3
chr1	51600000	51700000	3
chr1	51700000	51800000	2
chr1	51800000	51900000	2
chr1	51900000	52000000	3
chr1	52000000	52100000	4
chr1	52100000	52200000	3
chr1	52200000	52300000	3
chr1	52300000	52400000	4
chr1	52400000	52500000	8
chr1	52500000	52600000	3
chr1	52600000	52700000	8
chr1	52700000	52800000	NC
chr1	52800000	52900000	4
chr1	52900000	53000000	3
chr1	53000000	53100000	4
chr1	53100000	53200000	3
chr1	53200000	53300000	3
chr1	53300000	53400000	6
chr1	53400000	53500000	8
chr1	53500000	53600000	NC
chr1	53600000	53700000	6
chr1	53700000	53800000	6
chr1	53800000	53900000	8
chr1	53900000	54000000	NC
chr1	54000000	54100000	NC
chr1	54100000	54200000	NC
chr1	54200000	54300000	8
chr1	54300000	54400000	6
chr1	54400000	54500000	6
chr1	54500000	54600000	4
chr1	54600000	54700000	6
chr1	54700000	54800000	4
chr1	54800000	54900000	6
chr1	54900000	55000000	6
chr1	55000000	55100000	8
chr1	55100000	55200000	4
chr1	55200000	55300000	3
chr1	55300000	55400000	7
chr1	55400000	55500000	3
chr1	55500000	55600000	2
chr1	55600000	55700000	2
chr1	55700000	55800000	4
chr1	55800000	55900000	NC
chr1	55900000	56000000	NC
chr1	56000000	56100000	NC
chr1	56100000	56200000	NC
chr1	56200000	56300000	NC
chr1	56300000	56400000	NC
chr1	56400000	56500000	NC
chr1	56500000	56600000	11
chr1	56600000	56700000	NC
chr1	56700000	56800000	9
chr1	56800000	56900000	NC
chr1	56900000	57000000	7
chr1	57000000	57100000	7
chr1	57100000	57200000	8
chr1	57200000	57300000	2
chr1	57300000	57400000	3
chr1	57400000	57500000	7
chr1	57500000	57600000	11
chr1	57600000	57700000	7
chr1	57700000	57800000	5
chr1	57800000	57900000	3
chr1	57900000	58000000	NC
chr1	58000000	58100000	3
chr1	58100000	58200000	10
chr1	58200000	58300000	2
chr1	58300000	58400000	2
chr1	58400000	58500000	10
chr1	58500000	58600000	3
chr1	58600000	58700000	2
chr1	58700000	58800000	5
chr1	58800000	58900000	2
chr1	58900000	59000000	7
chr1	59000000	59100000	2
chr1	59100000	59200000	1
chr1	59200000	59300000	2
chr1	59300000	59400000	2
chr1	59400000	59500000	2
chr1	59500000	59600000	3
chr1	59600000	59700000	7
chr1	59700000	59800000	3
chr1	59800000	59900000	4
chr1	59900000	60000000	8
chr1	60000000	60100000	6
chr1	60100000	60200000	3
chr1	60200000	60300000	2
chr1	60300000	60400000	8
chr1	60400000	60500000	2
chr1	60500000	60600000	2
chr1	60600000	60700000	2
chr1	60700000	60800000	2
chr1	60800000	60900000	5
chr1	60900000	61000000	2
chr1	61000000	61100000	2
chr1	61100000	61200000	2
chr1	61200000	61300000	2
chr1	61300000	61400000	8
chr1	61400000	61500000	NC
chr1	61500000	61600000	2
chr1	61600000	61700000	5
chr1	61700000	61800000	2
chr1	61800000	61900000	7
chr1	61900000	62000000	8
chr1	62000000	62100000	7
chr1	62100000	62200000	1
chr1	62200000	62300000	1
chr1	62300000	62400000	5
chr1	62400000	62500000	5
chr1	62500000	62600000	5
chr1	62600000	62700000	2
chr1	62700000	62800000	2
chr1	62800000	62900000	1
chr1	62900000	63000000	1
chr1	63000000	63100000	1
chr1	63100000	63200000	2
chr1	63200000	63300000	1
chr1	63300000	63400000	2
chr1	63400000	63500000	6
chr1	63500000	63600000	8
chr1	63600000	63700000	6
chr1	63700000	63800000	2
chr1	63800000	63900000	1
chr1	63900000	64000000	1
chr1	64000000	64100000	1
chr1	64100000	64200000	2
chr1	64200000	64300000	4
chr1	64300000	64400000	4
chr1	64400000	64500000	4
chr1	64500000	64600000	6
chr1	64600000	64700000	4
chr1	64700000	64800000	4
chr1	64800000	64900000	3
chr1	64900000	65000000	2
chr1	65000000	65100000	3
chr1	65100000	65200000	2
chr1	65200000	65300000	2
chr1	65300000	65400000	1
chr1	65400000	65500000	1
chr1	65500000	65600000	1
chr1	65600000	65700000	1
chr1	65700000	65800000	1
chr1	65800000	65900000	4
chr1	65900000	66000000	4
chr1	66000000	66100000	4
chr1	66100000	66200000	3
chr1	66200000	66300000	3
chr1	66300000	66400000	3
chr1	66400000	66500000	4
chr1	66500000	66600000	4
chr1	66600000	66700000	4
chr1	66700000	66800000	4
chr1	66800000	66900000	4
chr1	66900000	67000000	6
chr1	67000000	67100000	3
chr1	67100000	67200000	6
chr1	67200000	67300000	2
chr1	67300000	67400000	1
chr1	67400000	67500000	1
chr1	67500000	67600000	1
chr1	67600000	67700000	1
chr1	67700000	67800000	1
chr1	67800000	67900000	1
chr1	67900000	68000000	1
chr1	68000000	68100000	1
chr1	68100000	68200000	1
chr1	68200000	68300000	2
chr1	68300000	68400000	6
chr1	68400000	68500000	6
chr1	68500000	68600000	4
chr1	68600000	68700000	6
chr1	68700000	68800000	4
chr1	68800000	68900000	6
chr1	68900000	69000000	3
chr1	69000000	69100000	1
chr1	69100000	69200000	2
chr1	69200000	69300000	1
chr1	69300000	69400000	1
chr1	69400000	69500000	1
chr1	69500000	69600000	1
chr1	69600000	69700000	2
chr1	69700000	69800000	1
chr1	69800000	69900000	1
chr1	69900000	70000000	1
chr1	70000000	70100000	1
chr1	70100000	70200000	1
chr1	70200000	70300000	1
chr1	70300000	70400000	1
chr1	70400000	70500000	3
chr1	70500000	70600000	6
chr1	70600000	70700000	1
chr1	70700000	70800000	1
chr1	70800000	70900000	1
chr1	70900000	71000000	3
chr1	71000000	71100000	3
chr1	71100000	71200000	2
chr1	71200000	71300000	2
chr1	71300000	71400000	3
chr1	71400000	71500000	3
chr1	71500000	71600000	4
chr1	71600000	71700000	1
chr1	71700000	71800000	1
chr1	71800000	71900000	1
chr1	71900000	72000000	1
chr1	72000000	72100000	2
chr1	72100000	72200000	2
chr1	72200000	72300000	2
chr1	72300000	72400000	3
chr1	72400000	72500000	3
chr1	72500000	72600000	3
chr1	72600000	72700000	2
chr1	72700000	72800000	2
chr1	72800000	72900000	3
chr1	72900000	73000000	1
chr1	73000000	73100000	1
chr1	73100000	73200000	1
chr1	73200000	73300000	1
chr1	73300000	73400000	1
chr1	73400000	73500000	2
chr1	73500000	73600000	1
chr1	73600000	73700000	1
chr1	73700000	73800000	1
chr1	73800000	73900000	1
chr1	73900000	74000000	1
chr1	74000000	74100000	1
chr1	74100000	74200000	1
chr1	74200000	74300000	1
chr1	74300000	74400000	1
chr1	74400000	74500000	1
chr1	74500000	74600000	1
chr1	74600000	74700000	1
chr1	74700000	74800000	1
chr1	74800000	74900000	1
chr1	74900000	75000000	1
chr1	75000000	75100000	1
chr1	75100000	75200000	1
chr1	75200000	75300000	2
chr1	75300000	75400000	1
chr1	75400000	75500000	1
chr1	75500000	75600000	1
chr1	75600000	75700000	1
chr1	75700000	75800000	2
chr1	75800000	75900000	2
chr1	75900000	76000000	4
chr1	76000000	76100000	3
chr1	76100000	76200000	6
chr1	76200000	76300000	2
chr1	76300000	76400000	3
chr1	76400000	76500000	4
chr1	76500000	76600000	3
chr1	76600000	76700000	3
chr1	76700000	76800000	3
chr1	76800000	76900000	2
chr1	76900000	77000000	2
chr1	77000000	77100000	2
chr1	77100000	77200000	1
chr1	77200000	77300000	1
chr1	77300000	77400000	2
chr1	77400000	77500000	1
chr1	77500000	77600000	2
chr1	77600000	77700000	6
chr1	77700000	77800000	4
chr1	77800000	77900000	4
chr1	77900000	78000000	4
chr1	78000000	78100000	1
chr1	78100000	78200000	1
chr1	78200000	78300000	1
chr1	78300000	78400000	1
chr1	78400000	78500000	1
chr1	78500000	78600000	3
chr1	78600000	78700000	6
chr1	78700000	78800000	4
chr1	78800000	78900000	3
chr1	78900000	79000000	3
chr1	79000000	79100000	3
chr1	79100000	79200000	3
chr1	79200000	79300000	4
chr1	79300000	79400000	2
chr1	79400000	79500000	3
chr1	79500000	79600000	3
chr1	79600000	79700000	3
chr1	79700000	79800000	2
chr1	79800000	79900000	1
chr1	79900000	80000000	1
chr1	80000000	80100000	1
chr1	80100000	80200000	1
chr1	80200000	80300000	2
chr1	80300000	80400000	1
chr1	80400000	80500000	1
chr1	80500000	80600000	1
chr1	80600000	80700000	2
chr1	80700000	80800000	1
chr1	80800000	80900000	1
chr1	80900000	81000000	1
chr1	81000000	81100000	1
chr1	81100000	81200000	2
chr1	81200000	81300000	1
chr1	81300000	81400000	1
chr1	81400000	81500000	1
chr1	81500000	81600000	4
chr1	81600000	81700000	6
chr1	81700000	81800000	3
chr1	81800000	81900000	1
chr1	81900000	82000000	4
chr1	82000000	82100000	4
chr1	82100000	82200000	4
chr1	82200000	82300000	6
chr1	82300000	82400000	4
chr1	82400000	82500000	4
chr1	82500000	82600000	1
chr1	82600000	82700000	1
chr1	82700000	82800000	1
chr1	82800000	82900000	1
chr1	82900000	83000000	1
chr1	83000000	83100000	2
chr1	83100000	83200000	2
chr1	83200000	83300000	2
chr1	83300000	83400000	3
chr1	83400000	83500000	1
chr1	83500000	83600000	1
chr1	83600000	83700000	1
chr1	83700000	83800000	2
chr1	83800000	83900000	1
chr1	83900000	84000000	3
chr1	84000000	84100000	2
chr1	84100000	84200000	2
chr1	84200000	84300000	1
chr1	84300000	84400000	3
chr1	84400000	84500000	4
chr1	84500000	84600000	6
chr1	84600000	84700000	4
chr1	84700000	84800000	3
chr1	84800000	84900000	4
chr1	84900000	85000000	1
chr1	85000000	85100000	1
chr1	85100000	85200000	1
chr1	85200000	85300000	4
chr1	85300000	85400000	1
chr1	85400000	85500000	2
chr1	85500000	85600000	2
chr1	85600000	85700000	2
chr1	85700000	85800000	1
chr1	85800000	85900000	6
chr1	85900000	86000000	6
chr1	86000000	86100000	6
chr1	86100000	86200000	2
chr1	86200000	86300000	6
chr1	86300000	86400000	6
chr1	86400000	86500000	6
chr1	86500000	86600000	4
chr1	86600000	86700000	4
chr1	86700000	86800000	3
chr1	86800000	86900000	6
chr1	86900000	87000000	3
chr1	87000000	87100000	4
chr1	87100000	87200000	2
chr1	87200000	87300000	1
chr1	87300000	87400000	1
chr1	87400000	87500000	2
chr1	87500000	87600000	2
chr1	87600000	87700000	4
chr1	87700000	87800000	6
chr1	87800000	87900000	3
chr1	87900000	88000000	3
chr1	88000000	88100000	6
chr1	88100000	88200000	6
chr1	88200000	88300000	6
chr1	88300000	88400000	4
chr1	88400000	88500000	3
chr1	88500000	88600000	2
chr1	88600000	88700000	2
chr1	88700000	88800000	2
chr1	88800000	88900000	2
chr1	88900000	89000000	2
chr1	89000000	89100000	4
chr1	89100000	89200000	1
chr1	89200000	89300000	1
chr1	89300000	89400000	1
chr1	89400000	89500000	2
chr1	89500000	89600000	6
chr1	89600000	89700000	4
chr1	89700000	89800000	4
chr1	89800000	89900000	3
chr1	89900000	90000000	4
chr1	90000000	90100000	2
chr1	90100000	90200000	1
chr1	90200000	90300000	1
chr1	90300000	90400000	2
chr1	90400000	90500000	1
chr1	90500000	90600000	6
chr1	90600000	90700000	1
chr1	90700000	90800000	1
chr1	90800000	90900000	1
chr1	90900000	91000000	1
chr1	91000000	91100000	1
chr1	91100000	91200000	3
chr1	91200000	91300000	6
chr1	91300000	91400000	1
chr1	91400000	91500000	1
chr1	91500000	91600000	2
chr1	91600000	91700000	NC
chr1	91700000	91800000	6
chr1	91800000	91900000	8
chr1	91900000	92000000	2
chr1	92000000	92100000	2
chr1	92100000	92200000	5
chr1	92200000	92300000	2
chr1	92300000	92400000	2
chr1	92400000	92500000	2
chr1	92500000	92600000	1
chr1	92600000	92700000	2
chr1	92700000	92800000	1
chr1	92800000	92900000	2
chr1	92900000	93000000	2
chr1	93000000	93100000	1
chr1	93100000	93200000	5
chr1	93200000	93300000	3
chr1	93300000	93400000	2
chr1	93400000	93500000	2
chr1	93500000	93600000	3
chr1	93600000	93700000	3
chr1	93700000	93800000	2
chr1	93800000	93900000	1
chr1	93900000	94000000	1
chr1	94000000	94100000	3
chr1	94100000	94200000	4
chr1	94200000	94300000	7
chr1	94300000	94400000	1
chr1	94400000	94500000	9
chr1	94500000	94600000	7
chr1	94600000	94700000	5
chr1	94700000	94800000	7
chr1	94800000	94900000	1
chr1	94900000	95000000	2
chr1	95000000	95100000	7
chr1	95100000	95200000	11
chr1	95200000	95300000	3
chr1	95300000	95400000	2
chr1	95400000	95500000	1
chr1	95500000	95600000	2
chr1	95600000	95700000	6
chr1	95700000	95800000	4
chr1	95800000	95900000	1
chr1	95900000	96000000	1
chr1	96000000	96100000	2
chr1	96100000	96200000	2
chr1	96200000	96300000	5
chr1	96300000	96400000	2
chr1	96400000	96500000	5
chr1	96500000	96600000	2
chr1	96600000	96700000	2
chr1	96700000	96800000	2
chr1	96800000	96900000	NC
chr1	96900000	97000000	7
chr1	97000000	97100000	4
chr1	97100000	97200000	4
chr1	97200000	97300000	1
chr1	97300000	97400000	3
chr1	97400000	97500000	4
chr1	97500000	97600000	2
chr1	97600000	97700000	3
chr1	97700000	97800000	3
chr1	97800000	97900000	3
chr1	97900000	98000000	4
chr1	98000000	98100000	3
chr1	98100000	98200000	4
chr1	98200000	98300000	6
chr1	98300000	98400000	6
chr1	98400000	98500000	NC
chr1	98500000	98600000	3
chr1	98600000	98700000	2
chr1	98700000	98800000	6
chr1	98800000	98900000	3
chr1	98900000	99000000	1
chr1	99000000	99100000	1
chr1	99100000	99200000	4
chr1	99200000	99300000	2
chr1	99300000	99400000	3
chr1	99400000	99500000	1
chr1	99500000	99600000	1
chr1	99600000	99700000	2
chr1	99700000	99800000	1
chr1	99800000	99900000	1
chr1	99900000	100000000	3
chr1	100000000	100100000	8
chr1	100100000	100200000	4
chr1	100200000	100300000	5
chr1	100300000	100400000	1
chr1	100400000	100500000	1
chr1	100500000	100600000	1
chr1	100600000	100700000	1
chr1	100700000	100800000	2
chr1	100800000	100900000	1
chr1	100900000	101000000	1
chr1	101000000	101100000	6
chr1	101100000	101200000	4
chr1	101200000	101300000	NC
chr1	101300000	101400000	5
chr1	101400000	101500000	1
chr1	101500000	101600000	1
chr1	101600000	101700000	1
chr1	101700000	101800000	1
chr1	101800000	101900000	4
chr1	101900000	102000000	3
chr1	102000000	102100000	1
chr1	102100000	102200000	2
chr1	102200000	102300000	1
chr1	102300000	102400000	1
chr1	102400000	102500000	1
chr1	102500000	102600000	1
chr1	102600000	102700000	2
chr1	102700000	102800000	1
chr1	102800000	102900000	1
chr1	102900000	103000000	1
chr1	103000000	103100000	1
chr1	103100000	103200000	1
chr1	103200000	103300000	2
chr1	103300000	103400000	1
chr1	103400000	103500000	1
chr1	103500000	103600000	1
chr1	103600000	103700000	2
chr1	103700000	103800000	2
chr1	103800000	103900000	1
chr1	103900000	104000000	1
chr1	104000000	104100000	2
chr1	104100000	104200000	1
chr1	104200000	104300000	1
chr1	104300000	104400000	1
chr1	104400000	104500000	4
chr1	104500000	104600000	1
chr1	104600000	104700000	2
chr1	104700000	104800000	2
chr1	104800000	104900000	3
chr1	104900000	105000000	3
chr1	105000000	105100000	3
chr1	105100000	105200000	1
chr1	105200000	105300000	1
chr1	105300000	105400000	1
chr1	105400000	105500000	2
chr1	105500000	105600000	1
chr1	105600000	105700000	2
chr1	105700000	105800000	7
chr1	105800000	105900000	2
chr1	105900000	106000000	2
chr1	106000000	106100000	2
chr1	106100000	106200000	1
chr1	106200000	106300000	1
chr1	106300000	106400000	3
chr1	106400000	106500000	1
chr1	106500000	106600000	3
chr1	106600000	106700000	1
chr1	106700000	106800000	3
chr1	106800000	106900000	3
chr1	106900000	107000000	3
chr1	107000000	107100000	4
chr1	107100000	107200000	3
chr1	107200000	107300000	1
chr1	107300000	107400000	3
chr1	107400000	107500000	1
chr1	107500000	107600000	3
chr1	107600000	107700000	4
chr1	107700000	107800000	4
chr1	107800000	107900000	6
chr1	107900000	108000000	4
chr1	108000000	108100000	4
chr1	108100000	108200000	NC
chr1	108200000	108300000	NC
chr1	108300000	108400000	NC
chr1	108400000	108500000	NC
chr1	108500000	108600000	NC
chr1	108600000	108700000	NC
chr1	108700000	108800000	9
chr1	108800000	108900000	8
chr1	108900000	109000000	5
chr1	109000000	109100000	2
chr1	109100000	109200000	1
chr1	109200000	109300000	2
chr1	109300000	109400000	3
chr1	109400000	109500000	4
chr1	109500000	109600000	6
chr1	109600000	109700000	4
chr1	109700000	109800000	4
chr1	109800000	109900000	6
chr1	109900000	110000000	6
chr1	110000000	110100000	4
chr1	110100000	110200000	4
chr1	110200000	110300000	4
chr1	110300000	110400000	4
chr1	110400000	110500000	6
chr1	110500000	110600000	6
chr1	110600000	110700000	8
chr1	110700000	110800000	5
chr1	110800000	110900000	NC
chr1	110900000	111000000	6
chr1	111000000	111100000	2
chr1	111100000	111200000	5
chr1	111200000	111300000	11
chr1	111300000	111400000	9
chr1	111400000	111500000	NC
chr1	111500000	111600000	10
chr1	111600000	111700000	8
chr1	111700000	111800000	9
chr1	111800000	111900000	7
chr1	111900000	112000000	3
chr1	112000000	112100000	9
chr1	112100000	112200000	NC
chr1	112200000	112300000	8
chr1	112300000	112400000	1
chr1	112400000	112500000	2
chr1	112500000	112600000	2
chr1	112600000	112700000	4
chr1	112700000	112800000	8
chr1	112800000	112900000	1
chr1	112900000	113000000	7
chr1	113000000	113100000	6
chr1	113100000	113200000	4
chr1	113200000	113300000	6
chr1	113300000	113400000	NC
chr1	113400000	113500000	4
chr1	113500000	113600000	7
chr1	113600000	113700000	4
chr1	113700000	113800000	8
chr1	113800000	113900000	NC
chr1	113900000	114000000	7
chr1	114000000	114100000	7
chr1	114100000	114200000	5
chr1	114200000	114300000	3
chr1	114300000	114400000	6
chr1	114400000	114500000	4
chr1	114500000	114600000	4
chr1	114600000	114700000	3
chr1	114700000	114800000	7
chr1	114800000	114900000	3
chr1	114900000	115000000	8
chr1	115000000	115100000	6
chr1	115100000	115200000	9
chr1	115200000	115300000	5
chr1	115300000	115400000	11
chr1	115400000	115500000	NC
chr1	115500000	115600000	NC
chr1	115600000	115700000	9
chr1	115700000	115800000	NC
chr1	115800000	115900000	7
chr1	115900000	116000000	NC
chr1	116000000	116100000	NC
chr1	116100000	116200000	9
chr1	116200000	116300000	3
chr1	116300000	116400000	8
chr1	116400000	116500000	NC
chr1	116500000	116600000	NC
chr1	116600000	116700000	11
chr1	116700000	116800000	7
chr1	116800000	116900000	8
chr1	116900000	117000000	4
chr1	117000000	117100000	3
chr1	117100000	117200000	NC
chr1	117200000	117300000	7
chr1	117300000	117400000	11
chr1	117400000	117500000	11
chr1	117500000	117600000	8
chr1	117600000	117700000	6
chr1	117700000	117800000	10
chr1	117800000	117900000	NC
chr1	117900000	118000000	6
chr1	118000000	118100000	7
chr1	118100000	118200000	NC
chr1	118200000	118300000	7
chr1	118300000	118400000	11
chr1	118400000	118500000	3
chr1	118500000	118600000	7
chr1	118600000	118700000	9
chr1	118700000	118800000	5
chr1	118800000	118900000	2
chr1	118900000	119000000	5
chr1	119000000	119100000	4
chr1	119100000	119200000	3
chr1	119200000	119300000	3
chr1	119300000	119400000	5
chr1	119400000	119500000	5
chr1	119500000	119600000	5
chr1	119600000	119700000	9
chr1	119700000	119800000	8
chr1	119800000	119900000	NC
chr1	119900000	120000000	7
chr1	120000000	120100000	7
chr1	120100000	120200000	7
chr1	120200000	120300000	11
chr1	120300000	120400000	8
chr1	120400000	120500000	6
chr1	120500000	120600000	3
chr1	120600000	120700000	7
chr1	120700000	120800000	5
chr1	120800000	120900000	5
chr1	120900000	121000000	NC
chr1	121000000	121100000	2
chr1	121100000	121200000	6
chr1	121200000	121300000	NC
chr1	121300000	121400000	3
chr1	121400000	121500000	8
chr1	142500000	142600000	2
chr1	142600000	142700000	2
chr1	142700000	142800000	1
chr1	142800000	142900000	3
chr1	142900000	143000000	1
chr1	143100000	143200000	2
chr1	143200000	143300000	2
chr1	143300000	143400000	2
chr1	143400000	143500000	2
chr1	143500000	143600000	1
chr1	143600000	143700000	8
chr1	143700000	143800000	3
chr1	143800000	143900000	2
chr1	143900000	144000000	NC
chr1	144000000	144100000	4
chr1	144100000	144200000	2
chr1	144200000	144300000	2
chr1	144300000	144400000	7
chr1	144400000	144500000	2
chr1	144500000	144600000	8
chr1	144600000	144700000	5
chr1	144700000	144800000	NC
chr1	144800000	144900000	NC
chr1	144900000	145000000	NC
chr1	145000000	145100000	NC
chr1	145100000	145200000	6
chr1	145200000	145300000	4
chr1	145300000	145400000	8
chr1	145400000	145500000	2
chr1	145500000	145600000	1
chr1	145600000	145700000	2
chr1	145700000	145800000	9
chr1	145800000	145900000	7
chr1	145900000	146000000	5
chr1	146000000	146100000	2
chr1	146100000	146200000	2
chr1	146200000	146300000	5
chr1	146300000	146400000	NC
chr1	146400000	146500000	6
chr1	146500000	146600000	5
chr1	146600000	146700000	8
chr1	146700000	146800000	4
chr1	146800000	146900000	NC
chr1	146900000	147000000	4
chr1	147000000	147100000	NC
chr1	147100000	147200000	2
chr1	147200000	147300000	5
chr1	147300000	147400000	5
chr1	147400000	147500000	NC
chr1	147500000	147600000	8
chr1	147600000	147700000	2
chr1	147700000	147800000	NC
chr1	147800000	147900000	8
chr1	147900000	148000000	7
chr1	148000000	148100000	8
chr1	148100000	148200000	8
chr1	148200000	148300000	2
chr1	148300000	148400000	8
chr1	148500000	148600000	8
chr1	148600000	148700000	NC
chr1	148700000	148800000	7
chr1	148800000	148900000	6
chr1	148900000	149000000	6
chr1	149000000	149100000	1
chr1	149100000	149200000	3
chr1	149200000	149300000	2
chr1	149300000	149400000	5
chr1	149400000	149500000	NC
chr1	149500000	149600000	8
chr1	149600000	149700000	8
chr1	149700000	149800000	9
chr1	149800000	149900000	1
chr1	149900000	150000000	2
chr1	150000000	150100000	1
chr1	150100000	150200000	1
chr1	150200000	150300000	1
chr1	150300000	150400000	1
chr1	150400000	150500000	2
chr1	150500000	150600000	1
chr1	150600000	150700000	1
chr1	150700000	150800000	1
chr1	150800000	150900000	2
chr1	150900000	151000000	1
chr1	151000000	151100000	2
chr1	151100000	151200000	1
chr1	151200000	151300000	1
chr1	151300000	151400000	1
chr1	151400000	151500000	1
chr1	151500000	151600000	2
chr1	151600000	151700000	2
chr1	151700000	151800000	4
chr1	151800000	151900000	6
chr1	151900000	152000000	6
chr1	152000000	152100000	2
chr1	152100000	152200000	2
chr1	152200000	152300000	7
chr1	152300000	152400000	11
chr1	152400000	152500000	5
chr1	152500000	152600000	3
chr1	152600000	152700000	NC
chr1	152700000	152800000	8
chr1	152800000	152900000	5
chr1	152900000	153000000	7
chr1	153000000	153100000	10
chr1	153100000	153200000	5
chr1	153200000	153300000	5
chr1	153300000	153400000	2
chr1	153400000	153500000	NC
chr1	153500000	153600000	2
chr1	153600000	153700000	1
chr1	153700000	153800000	2
chr1	153800000	153900000	2
chr1	153900000	154000000	1
chr1	154000000	154100000	3
chr1	154100000	154200000	2
chr1	154200000	154300000	1
chr1	154300000	154400000	1
chr1	154400000	154500000	2
chr1	154500000	154600000	2
chr1	154600000	154700000	1
chr1	154700000	154800000	3
chr1	154800000	154900000	1
chr1	154900000	155000000	2
chr1	155000000	155100000	1
chr1	155100000	155200000	1
chr1	155200000	155300000	1
chr1	155300000	155400000	1
chr1	155400000	155500000	1
chr1	155500000	155600000	1
chr1	155600000	155700000	2
chr1	155700000	155800000	1
chr1	155800000	155900000	1
chr1	155900000	156000000	1
chr1	156000000	156100000	1
chr1	156100000	156200000	1
chr1	156200000	156300000	1
chr1	156300000	156400000	1
chr1	156400000	156500000	1
chr1	156500000	156600000	1
chr1	156600000	156700000	2
chr1	156700000	156800000	3
chr1	156800000	156900000	4
chr1	156900000	157000000	6
chr1	157000000	157100000	4
chr1	157100000	157200000	9
chr1	157200000	157300000	NC
chr1	157300000	157400000	NC
chr1	157400000	157500000	8
chr1	157500000	157600000	NC
chr1	157600000	157700000	NC
chr1	157700000	157800000	NC
chr1	157800000	157900000	NC
chr1	157900000	158000000	6
chr1	158000000	158100000	6
chr1	158100000	158200000	NC
chr1	158200000	158300000	7
chr1	158300000	158400000	7
chr1	158400000	158500000	8
chr1	158500000	158600000	8
chr1	158600000	158700000	NC
chr1	158700000	158800000	NC
chr1	158800000	158900000	11
chr1	158900000	159000000	NC
chr1	159000000	159100000	NC
chr1	159100000	159200000	NC
chr1	159200000	159300000	11
chr1	159300000	159400000	11
chr1	159400000	159500000	10
chr1	159500000	159600000	11
chr1	159600000	159700000	NC
chr1	159700000	159800000	NC
chr1	159800000	159900000	5
chr1	159900000	160000000	4
chr1	160000000	160100000	2
chr1	160100000	160200000	6
chr1	160200000	160300000	4
chr1	160300000	160400000	6
chr1	160400000	160500000	11
chr1	160500000	160600000	NC
chr1	160600000	160700000	NC
chr1	160700000	160800000	NC
chr1	160800000	160900000	NC
chr1	160900000	161000000	NC
chr1	161000000	161100000	4
chr1	161100000	161200000	3
chr1	161200000	161300000	4
chr1	161300000	161400000	4
chr1	161400000	161500000	7
chr1	161500000	161600000	7
chr1	161600000	161700000	7
chr1	161700000	161800000	7
chr1	161800000	161900000	2
chr1	161900000	162000000	3
chr1	162000000	162100000	6
chr1	162100000	162200000	8
chr1	162200000	162300000	NC
chr1	162300000	162400000	6
chr1	162400000	162500000	3
chr1	162500000	162600000	3
chr1	162600000	162700000	5
chr1	162700000	162800000	2
chr1	162800000	162900000	NC
chr1	162900000	163000000	8
chr1	163000000	163100000	8
chr1	163100000	163200000	NC
chr1	163200000	163300000	NC
chr1	163300000	163400000	9
chr1	163400000	163500000	3
chr1	163500000	163600000	3
chr1	163600000	163700000	7
chr1	163700000	163800000	3
chr1	163800000	163900000	3
chr1	163900000	164000000	3
chr1	164000000	164100000	3
chr1	164100000	164200000	3
chr1	164200000	164300000	3
chr1	164300000	164400000	3
chr1	164400000	164500000	NC
chr1	164500000	164600000	11
chr1	164600000	164700000	3
chr1	164700000	164800000	9
chr1	164800000	164900000	3
chr1	164900000	165000000	3
chr1	165000000	165100000	3
chr1	165100000	165200000	3
chr1	165200000	165300000	5
chr1	165300000	165400000	7
chr1	165400000	165500000	7
chr1	165500000	165600000	9
chr1	165600000	165700000	2
chr1	165700000	165800000	2
chr1	165800000	165900000	3
chr1	165900000	166000000	10
chr1	166000000	166100000	5
chr1	166100000	166200000	5
chr1	166200000	166300000	2
chr1	166300000	166400000	7
chr1	166400000	166500000	2
chr1	166500000	166600000	2
chr1	166600000	166700000	2
chr1	166700000	166800000	2
chr1	166800000	166900000	5
chr1	166900000	167000000	NC
chr1	167000000	167100000	2
chr1	167100000	167200000	2
chr1	167200000	167300000	2
chr1	167300000	167400000	2
chr1	167400000	167500000	2
chr1	167500000	167600000	3
chr1	167600000	167700000	2
chr1	167700000	167800000	2
chr1	167800000	167900000	2
chr1	167900000	168000000	3
chr1	168000000	168100000	2
chr1	168100000	168200000	3
chr1	168200000	168300000	1
chr1	168300000	168400000	3
chr1	168400000	168500000	3
chr1	168500000	168600000	3
chr1	168600000	168700000	6
chr1	168700000	168800000	6
chr1	168800000	168900000	6
chr1	168900000	169000000	4
chr1	169000000	169100000	1
chr1	169100000	169200000	1
chr1	169200000	169300000	4
chr1	169300000	169400000	2
chr1	169400000	169500000	1
chr1	169500000	169600000	6
chr1	169600000	169700000	6
chr1	169700000	169800000	1
chr1	169800000	169900000	1
chr1	169900000	170000000	2
chr1	170000000	170100000	2
chr1	170100000	170200000	2
chr1	170200000	170300000	2
chr1	170300000	170400000	1
chr1	170400000	170500000	3
chr1	170500000	170600000	6
chr1	170600000	170700000	4
chr1	170700000	170800000	6
chr1	170800000	170900000	4
chr1	170900000	171000000	2
chr1	171000000	171100000	4
chr1	171100000	171200000	4
chr1	171200000	171300000	3
chr1	171300000	171400000	6
chr1	171400000	171500000	1
chr1	171500000	171600000	1
chr1	171600000	171700000	1
chr1	171700000	171800000	1
chr1	171800000	171900000	4
chr1	171900000	172000000	4
chr1	172000000	172100000	4
chr1	172100000	172200000	4
chr1	172200000	172300000	6
chr1	172300000	172400000	3
chr1	172400000	172500000	1
chr1	172500000	172600000	1
chr1	172600000	172700000	3
chr1	172700000	172800000	4
chr1	172800000	172900000	4
chr1	172900000	173000000	6
chr1	173000000	173100000	6
chr1	173100000	173200000	6
chr1	173200000	173300000	4
chr1	173300000	173400000	3
chr1	173400000	173500000	2
chr1	173500000	173600000	3
chr1	173600000	173700000	2
chr1	173700000	173800000	1
chr1	173800000	173900000	2
chr1	173900000	174000000	1
chr1	174000000	174100000	1
chr1	174100000	174200000	1
chr1	174200000	174300000	2
chr1	174300000	174400000	4
chr1	174400000	174500000	4
chr1	174500000	174600000	4
chr1	174600000	174700000	6
chr1	174700000	174800000	2
chr1	174800000	174900000	2
chr1	174900000	175000000	1
chr1	175000000	175100000	6
chr1	175100000	175200000	8
chr1	175200000	175300000	NC
chr1	175300000	175400000	9
chr1	175400000	175500000	NC
chr1	175500000	175600000	NC
chr1	175600000	175700000	7
chr1	175700000	175800000	11
chr1	175800000	175900000	8
chr1	175900000	176000000	2
chr1	176000000	176100000	1
chr1	176100000	176200000	1
chr1	176200000	176300000	3
chr1	176300000	176400000	1
chr1	176400000	176500000	2
chr1	176500000	176600000	2
chr1	176600000	176700000	2
chr1	176700000	176800000	2
chr1	176800000	176900000	2
chr1	176900000	177000000	5
chr1	177000000	177100000	5
chr1	177100000	177200000	7
chr1	177200000	177300000	5
chr1	177300000	177400000	2
chr1	177400000	177500000	2
chr1	177500000	177600000	5
chr1	177600000	177700000	2
chr1	177700000	177800000	2
chr1	177800000	177900000	7
chr1	177900000	178000000	8
chr1	178000000	178100000	7
chr1	178100000	178200000	8
chr1	178200000	178300000	6
chr1	178300000	178400000	6
chr1	178400000	178500000	6
chr1	178500000	178600000	2
chr1	178600000	178700000	2
chr1	178700000	178800000	2
chr1	178800000	178900000	4
chr1	178900000	179000000	2
chr1	179000000	179100000	1
chr1	179100000	179200000	2
chr1	179200000	179300000	2
chr1	179300000	179400000	2
chr1	179400000	179500000	4
chr1	179500000	179600000	6
chr1	179600000	179700000	3
chr1	179700000	179800000	2
chr1	179800000	179900000	1
chr1	179900000	180000000	2
chr1	180000000	180100000	2
chr1	180100000	180200000	2
chr1	180200000	180300000	1
chr1	180300000	180400000	3
chr1	180400000	180500000	2
chr1	180500000	180600000	5
chr1	180600000	180700000	2
chr1	180700000	180800000	2
chr1	180800000	180900000	1
chr1	180900000	181000000	2
chr1	181000000	181100000	3
chr1	181100000	181200000	2
chr1	181200000	181300000	9
chr1	181300000	181400000	NC
chr1	181400000	181500000	8
chr1	181500000	181600000	7
chr1	181600000	181700000	7
chr1	181700000	181800000	7
chr1	181800000	181900000	3
chr1	181900000	182000000	8
chr1	182000000	182100000	3
chr1	182100000	182200000	3
chr1	182200000	182300000	10
chr1	182300000	182400000	5
chr1	182400000	182500000	3
chr1	182500000	182600000	5
chr1	182600000	182700000	5
chr1	182700000	182800000	2
chr1	182800000	182900000	2
chr1	182900000	183000000	5
chr1	183000000	183100000	10
chr1	183100000	183200000	10
chr1	183200000	183300000	5
chr1	183300000	183400000	5
chr1	183400000	183500000	2
chr1	183500000	183600000	1
chr1	183600000	183700000	5
chr1	183700000	183800000	3
chr1	183800000	183900000	1
chr1	183900000	184000000	3
chr1	184000000	184100000	3
chr1	184100000	184200000	7
chr1	184200000	184300000	NC
chr1	184300000	184400000	3
chr1	184400000	184500000	3
chr1	184500000	184600000	3
chr1	184600000	184700000	2
chr1	184700000	184800000	1
chr1	184800000	184900000	1
chr1	184900000	185000000	1
chr1	185000000	185100000	1
chr1	185100000	185200000	1
chr1	185200000	185300000	1
chr1	185300000	185400000	3
chr1	185400000	185500000	3
chr1	185500000	185600000	4
chr1	185600000	185700000	6
chr1	185700000	185800000	6
chr1	185800000	185900000	6
chr1	185900000	186000000	6
chr1	186000000	186100000	6
chr1	186100000	186200000	6
chr1	186200000	186300000	3
chr1	186300000	186400000	1
chr1	186400000	186500000	6
chr1	186500000	186600000	6
chr1	186600000	186700000	6
chr1	186700000	186800000	6
chr1	186800000	186900000	4
chr1	186900000	187000000	4
chr1	187000000	187100000	1
chr1	187100000	187200000	1
chr1	187200000	187300000	2
chr1	187300000	187400000	1
chr1	187400000	187500000	2
chr1	187500000	187600000	2
chr1	187600000	187700000	3
chr1	187700000	187800000	2
chr1	187800000	187900000	1
chr1	187900000	188000000	3
chr1	188000000	188100000	3
chr1	188100000	188200000	2
chr1	188200000	188300000	2
chr1	188300000	188400000	2
chr1	188400000	188500000	2
chr1	188500000	188600000	1
chr1	188600000	188700000	2
chr1	188700000	188800000	2
chr1	188800000	188900000	1
chr1	188900000	189000000	2
chr1	189000000	189100000	2
chr1	189100000	189200000	1
chr1	189200000	189300000	1
chr1	189300000	189400000	1
chr1	189400000	189500000	2
chr1	189500000	189600000	2
chr1	189600000	189700000	1
chr1	189700000	189800000	3
chr1	189800000	189900000	1
chr1	189900000	190000000	1
chr1	190000000	190100000	1
chr1	190100000	190200000	2
chr1	190200000	190300000	1
chr1	190300000	190400000	1
chr1	190400000	190500000	1
chr1	190500000	190600000	1
chr1	190600000	190700000	1
chr1	190700000	190800000	1
chr1	190800000	190900000	2
chr1	190900000	191000000	1
chr1	191000000	191100000	1
chr1	191100000	191200000	2
chr1	191200000	191300000	1
chr1	191300000	191400000	1
chr1	191400000	191500000	1
chr1	191500000	191600000	4
chr1	191600000	191700000	1
chr1	191700000	191800000	1
chr1	191800000	191900000	2
chr1	191900000	192000000	2
chr1	192000000	192100000	3
chr1	192100000	192200000	6
chr1	192200000	192300000	2
chr1	192300000	192400000	2
chr1	192400000	192500000	6
chr1	192500000	192600000	6
chr1	192600000	192700000	4
chr1	192700000	192800000	4
chr1	192800000	192900000	4
chr1	192900000	193000000	3
chr1	193000000	193100000	1
chr1	193100000	193200000	2
chr1	193200000	193300000	6
chr1	193300000	193400000	6
chr1	193400000	193500000	1
chr1	193500000	193600000	3
chr1	193600000	193700000	2
chr1	193700000	193800000	2
chr1	193800000	193900000	2
chr1	193900000	194000000	4
chr1	194000000	194100000	3
chr1	194100000	194200000	1
chr1	194200000	194300000	2
chr1	194300000	194400000	2
chr1	194400000	194500000	2
chr1	194500000	194600000	2
chr1	194600000	194700000	1
chr1	194700000	194800000	1
chr1	194800000	194900000	1
chr1	194900000	195000000	1
chr1	195000000	195100000	1
chr1	195100000	195200000	2
chr1	195200000	195300000	2
chr1	195300000	195400000	1
chr1	195400000	195500000	1
chr1	195500000	195600000	1
chr1	195600000	195700000	2
chr1	195700000	195800000	1
chr1	195800000	195900000	1
chr1	195900000	196000000	1
chr1	196000000	196100000	1
chr1	196100000	196200000	1
chr1	196200000	196300000	1
chr1	196300000	196400000	2
chr1	196400000	196500000	1
chr1	196500000	196600000	1
chr1	196600000	196700000	2
chr1	196700000	196800000	1
chr1	196800000	196900000	2
chr1	196900000	197000000	1
chr1	197000000	197100000	2
chr1	197100000	197200000	2
chr1	197200000	197300000	2
chr1	197300000	197400000	4
chr1	197400000	197500000	3
chr1	197500000	197600000	6
chr1	197600000	197700000	2
chr1	197700000	197800000	2
chr1	197800000	197900000	6
chr1	197900000	198000000	4
chr1	198000000	198100000	6
chr1	198100000	198200000	1
chr1	198200000	198300000	3
chr1	198300000	198400000	6
chr1	198400000	198500000	4
chr1	198500000	198600000	2
chr1	198600000	198700000	2
chr1	198700000	198800000	6
chr1	198800000	198900000	6
chr1	198900000	199000000	2
chr1	199000000	199100000	6
chr1	199100000	199200000	2
chr1	199200000	199300000	6
chr1	199300000	199400000	1
chr1	199400000	199500000	3
chr1	199500000	199600000	6
chr1	199600000	199700000	6
chr1	199700000	199800000	3
chr1	199800000	199900000	3
chr1	199900000	200000000	1
chr1	200000000	200100000	2
chr1	200100000	200200000	1
chr1	200200000	200300000	1
chr1	200300000	200400000	1
chr1	200400000	200500000	1
chr1	200500000	200600000	1
chr1	200600000	200700000	3
chr1	200700000	200800000	1
chr1	200800000	200900000	1
chr1	200900000	201000000	1
chr1	201000000	201100000	1
chr1	201100000	201200000	2
chr1	201200000	201300000	7
chr1	201300000	201400000	5
chr1	201400000	201500000	5
chr1	201500000	201600000	NC
chr1	201600000	201700000	NC
chr1	201700000	201800000	5
chr1	201800000	201900000	2
chr1	201900000	202000000	1
chr1	202000000	202100000	1
chr1	202100000	202200000	2
chr1	202200000	202300000	2
chr1	202300000	202400000	1
chr1	202400000	202500000	8
chr1	202500000	202600000	NC
chr1	202600000	202700000	8
chr1	202700000	202800000	2
chr1	202800000	202900000	1
chr1	202900000	203000000	2
chr1	203000000	203100000	8
chr1	203100000	203200000	NC
chr1	203200000	203300000	6
chr1	203300000	203400000	6
chr1	203400000	203500000	NC
chr1	203500000	203600000	3
chr1	203600000	203700000	2
chr1	203700000	203800000	1
chr1	203800000	203900000	4
chr1	203900000	204000000	NC
chr1	204000000	204100000	NC
chr1	204100000	204200000	7
chr1	204200000	204300000	NC
chr1	204300000	204400000	3
chr1	204400000	204500000	2
chr1	204500000	204600000	6
chr1	204600000	204700000	9
chr1	204700000	204800000	NC
chr1	204800000	204900000	NC
chr1	204900000	205000000	NC
chr1	205000000	205100000	3
chr1	205100000	205200000	2
chr1	205200000	205300000	4
chr1	205300000	205400000	3
chr1	205400000	205500000	6
chr1	205500000	205600000	3
chr1	205600000	205700000	3
chr1	205700000	205800000	4
chr1	205800000	205900000	7
chr1	205900000	206000000	9
chr1	206000000	206100000	8
chr1	206100000	206200000	NC
chr1	206200000	206300000	6
chr1	206300000	206400000	9
chr1	206400000	206500000	7
chr1	206500000	206600000	7
chr1	206600000	206700000	6
chr1	206700000	206800000	6
chr1	206800000	206900000	6
chr1	206900000	207000000	4
chr1	207000000	207100000	7
chr1	207100000	207200000	7
chr1	207200000	207300000	3
chr1	207300000	207400000	2
chr1	207400000	207500000	2
chr1	207500000	207600000	2
chr1	207600000	207700000	3
chr1	207700000	207800000	2
chr1	207800000	207900000	3
chr1	207900000	208000000	1
chr1	208000000	208100000	1
chr1	208100000	208200000	7
chr1	208200000	208300000	7
chr1	208300000	208400000	7
chr1	208400000	208500000	NC
chr1	208500000	208600000	7
chr1	208600000	208700000	5
chr1	208700000	208800000	11
chr1	208800000	208900000	5
chr1	208900000	209000000	7
chr1	209000000	209100000	7
chr1	209100000	209200000	7
chr1	209200000	209300000	7
chr1	209300000	209400000	3
chr1	209400000	209500000	3
chr1	209500000	209600000	7
chr1	209600000	209700000	5
chr1	209700000	209800000	NC
chr1	209800000	209900000	5
chr1	209900000	210000000	1
chr1	210000000	210100000	5
chr1	210100000	210200000	7
chr1	210200000	210300000	3
chr1	210300000	210400000	NC
chr1	210400000	210500000	8
chr1	210500000	210600000	5
chr1	210600000	210700000	7
chr1	210700000	210800000	3
chr1	210800000	210900000	1
chr1	210900000	211000000	3
chr1	211000000	211100000	1
chr1	211100000	211200000	1
chr1	211200000	211300000	NC
chr1	211300000	211400000	2
chr1	211400000	211500000	1
chr1	211500000	211600000	1
chr1	211600000	211700000	1
chr1	211700000	211800000	1
chr1	211800000	211900000	1
chr1	211900000	212000000	1
chr1	212000000	212100000	1
chr1	212100000	212200000	1
chr1	212200000	212300000	1
chr1	212300000	212400000	1
chr1	212400000	212500000	1
chr1	212500000	212600000	1
chr1	212600000	212700000	1
chr1	212700000	212800000	1
chr1	212800000	212900000	1
chr1	212900000	213000000	1
chr1	213000000	213100000	1
chr1	213100000	213200000	1
chr1	213200000	213300000	1
chr1	213300000	213400000	3
chr1	213400000	213500000	3
chr1	213500000	213600000	1
chr1	213600000	213700000	1
chr1	213700000	213800000	1
chr1	213800000	213900000	1
chr1	213900000	214000000	1
chr1	214000000	214100000	2
chr1	214100000	214200000	2
chr1	214200000	214300000	6
chr1	214300000	214400000	6
chr1	214400000	214500000	2
chr1	214500000	214600000	3
chr1	214600000	214700000	3
chr1	214700000	214800000	2
chr1	214800000	214900000	4
chr1	214900000	215000000	6
chr1	215000000	215100000	3
chr1	215100000	215200000	6
chr1	215200000	215300000	3
chr1	215300000	215400000	4
chr1	215400000	215500000	2
chr1	215500000	215600000	1
chr1	215600000	215700000	2
chr1	215700000	215800000	6
chr1	215800000	215900000	6
chr1	215900000	216000000	2
chr1	216000000	216100000	1
chr1	216100000	216200000	1
chr1	216200000	216300000	1
chr1	216300000	216400000	1
chr1	216400000	216500000	1
chr1	216500000	216600000	1
chr1	216600000	216700000	3
chr1	216700000	216800000	3
chr1	216800000	216900000	3
chr1	216900000	217000000	2
chr1	217000000	217100000	3
chr1	217100000	217200000	3
chr1	217200000	217300000	2
chr1	217300000	217400000	3
chr1	217400000	217500000	2
chr1	217500000	217600000	2
chr1	217600000	217700000	6
chr1	217700000	217800000	4
chr1	217800000	217900000	4
chr1	217900000	218000000	6
chr1	218000000	218100000	2
chr1	218100000	218200000	1
chr1	218200000	218300000	3
chr1	218300000	218400000	3
chr1	218400000	218500000	6
chr1	218500000	218600000	6
chr1	218600000	218700000	6
chr1	218700000	218800000	6
chr1	218800000	218900000	6
chr1	218900000	219000000	4
chr1	219000000	219100000	6
chr1	219100000	219200000	4
chr1	219200000	219300000	4
chr1	219300000	219400000	4
chr1	219400000	219500000	4
chr1	219500000	219600000	3
chr1	219600000	219700000	3
chr1	219700000	219800000	2
chr1	219800000	219900000	2
chr1	219900000	220000000	2
chr1	220000000	220100000	6
chr1	220100000	220200000	2
chr1	220200000	220300000	1
chr1	220300000	220400000	1
chr1	220400000	220500000	2
chr1	220500000	220600000	6
chr1	220600000	220700000	6
chr1	220700000	220800000	6
chr1	220800000	220900000	6
chr1	220900000	221000000	6
chr1	221000000	221100000	6
chr1	221100000	221200000	4
chr1	221200000	221300000	4
[truncated: 24,988 more rows]

## Sheet: fig 4b cell type predictions
chrom	start	end	GM12878	K562	IMR90	HeLa	HUVEC	HMEC	HSPC	T Cell	HAP1
chr1	0	100000	B1	A1	B1	B1	B1	A2	B1	B1	B1
chr1	100000	200000	B1	A1	B1	B1	B1	A2	B1	B1	B3
chr1	200000	300000	B1	A1	B1	B1	B1	B1	B1	B1	B1
chr1	300000	400000	B1	B3	B3	B3	B3	B3	B3	B3	B3
chr1	400000	500000	B1	B3	B3	B3	B3	B3	B3	B3	B3
chr1	500000	600000	B3	B3	B3	A2	A2	B1	B1	B1	B3
chr1	600000	700000	B1	A1	B1	A2	B3	A2	B1	B1	B1
chr1	700000	800000	A1	A1	A1	A1	A1	A1	B1	A1	A1
chr1	800000	900000	A1	A1	A1	B1	A1	A2	B1	A1	A1
chr1	900000	1000000	A1	A1	A1	A1	A2	A1	A1	A1	A1
chr1	1000000	1100000	A1	A1	A1	A1	A2	A1	A1	A1	A1
chr1	1100000	1200000	A1	A1	A1	A1	A1	A1	A1	A1	A1
chr1	1200000	1300000	A1	A1	A1	A2	A1	A1	A1	A1	A1
chr1	1300000	1400000	A1	A1	A1	A1	A1	A1	A1	A1	A1
chr1	1400000	1500000	A1	A1	A1	A1	A1	A1	A1	A1	A1
chr1	1500000	1600000	A1	A1	A1	A1	A1	A1	A1	A1	A1
chr1	1600000	1700000	A1	A1	A1	A1	A1	A1	A1	A1	A1
chr1	1700000	1800000	A1	A1	A1	A1	A2	A1	A1	A1	A1
chr1	1800000	1900000	A1	A1	A1	A1	A2	A1	A1	A1	A1
chr1	1900000	2000000	B1	A1	A1	A1	A2	A1	A1	A1	A1
chr1	2000000	2100000	B1	A1	A1	A1	A2	A2	A1	A1	A1
chr1	2100000	2200000	A1	A1	A1	A1	A2	A2	A1	A1	A1
chr1	2200000	2300000	B1	A1	A2	A2	A2	A2	A1	A1	A1
chr1	2300000	2400000	B1	A1	A2	A2	A2	A2	A1	A1	B1
chr1	2400000	2500000	B1	A1	A2	A2	A2	A2	A1	A1	B1
chr1	2500000	2600000	B1	B1	A2	A2	A2	A2	B1	A1	B1
chr1	2600000	2700000	B1	B1	B3	A2	A2	B3	B1	B1	B1
chr1	2700000	2800000	B1	B1	B1	A2	A2	A2	B1	B1	B1
chr1	2800000	2900000	B1	B1	B3	A2	B3	B3	B1	B1	B1
chr1	2900000	3000000	B1	B1	B1	A2	A2	B1	B1	B1	B1
chr1	3000000	3100000	B1	B1	B3	A2	A2	A2	A1	B1	B1
chr1	3100000	3200000	B1	B1	B3	A2	A2	A2	A1	B1	B1
chr1	3200000	3300000	B1	B1	B3	A2	A2	A2	A1	B1	B1
chr1	3300000	3400000	B1	B1	A2	A2	A2	A2	B1	B1	B1
chr1	3400000	3500000	B1	A1	A2	A2	A2	A2	A1	A1	B1
chr1	3500000	3600000	A1	A1	A2	A2	A2	A2	A1	A1	B1
chr1	3600000	3700000	B1	A1	A2	A2	A2	A2	B1	A1	A1
chr1	3700000	3800000	A1	A1	A2	A2	A2	A2	A1	A1	A1
chr1	3800000	3900000	B1	A1	A2	A2	A2	A2	B1	A1	B1
chr1	4000000	4100000	B1	B1	B3	A2	A2	A2	B1	B1	B1
chr1	4100000	4200000	B1	B1	B3	B3	B3	B3	B1	B1	B1
chr1	4200000	4300000	B1	B1	B1	B1	A2	A2	B1	B1	B1
chr1	4300000	4400000	B1	B1	B1	B3	B3	B3	B1	B1	B1
chr1	4400000	4500000	B1	B1	B3	B3	B3	A2	B1	B1	B2
chr1	4500000	4600000	B1	B1	B3	B3	B3	A2	B1	B1	B1
chr1	4600000	4700000	B1	B1	B3	B3	B3	A2	B1	B1	B2
chr1	4700000	4800000	B1	B1	B3	B3	B3	A2	B1	B1	B1
chr1	4800000	4900000	B1	B1	B3	B3	B3	B3	B1	B1	B2
chr1	4900000	5000000	B1	B1	B3	B3	B3	B3	B1	B1	B2
chr1	5000000	5100000	B1	B1	B3	B3	B3	B3	B1	B1	B2
chr1	5100000	5200000	B2	B1	B3	B3	B3	B3	B1	B1	B1
chr1	5200000	5300000	B1	B3	B3	B3	B3	B3	B1	B1	B1
chr1	5300000	5400000	B1	B1	B3	B3	A2	A2	B1	B1	B2
chr1	5400000	5500000	B1	B1	B3	B3	B3	B3	B1	B1	B1
chr1	5500000	5600000	B1	B1	B3	B3	B3	B3	B1	B1	B1
chr1	5600000	5700000	B1	B1	B3	B3	B3	A2	B1	B1	B1
chr1	5700000	5800000	B1	B1	B1	B3	B1	B3	B1	B1	B1
chr1	5800000	5900000	B1	B1	B3	A2	A2	A2	B1	B1	B1
chr1	5900000	6000000	B1	B1	B3	A2	A2	A2	B1	B1	B1
chr1	6000000	6100000	A1	A1	A2	A2	A2	A2	B1	A1	B1
chr1	6100000	6200000	B1	A1	A2	A2	A2	A2	B1	A1	B1
chr1	6200000	6300000	A1	A1	A2	A1	A2	A2	A1	A1	A1
chr1	6300000	6400000	A1	A1	A2	A2	A2	A2	B1	A1	A1
chr1	6400000	6500000	A1	A1	A2	A1	A2	A1	A1	A1	A1
chr1	6500000	6600000	A1	A1	A2	A2	A2	A1	A1	A1	A1
chr1	6600000	6700000	A1	A1	A1	A1	A2	A1	A1	A1	A1
chr1	6700000	6800000	A1	A1	A2	A2	A2	A1	B1	A1	A1
chr1	6800000	6900000	A1	A1	A2	A2	A2	A2	B1	A1	A1
chr1	6900000	7000000	A1	A1	A2	A2	A2	A2	B1	B1	A2
chr1	7000000	7100000	B1	A1	A2	A2	A2	A2	B1	B1	B1
chr1	7100000	7200000	B1	B1	A2	A2	A2	A2	B1	B1	B1
chr1	7200000	7300000	B1	B1	A2	A2	A2	A2	B1	B1	B1
chr1	7300000	7400000	B1	B1	A2	A2	A2	A2	B1	B1	B1
chr1	7400000	7500000	B1	B1	A2	A2	A2	A2	B1	B1	B1
chr1	7500000	7600000	B1	B1	A2	A2	A2	A2	B1	B1	B1
chr1	7600000	7700000	B1	B1	A2	A2	A2	A2	B1	B1	B1
chr1	7700000	7800000	B1	A1	A2	A2	A2	A2	A1	A1	A2
chr1	7800000	7900000	A1	A1	A2	A2	A2	A2	B1	A1	A1
chr1	7900000	8000000	A1	A1	A2	A2	A2	A1	B1	A1	A1
chr1	8000000	8100000	A1	A1	A1	A1	A2	A1	B1	A1	A2
chr1	8100000	8200000	A1	A1	A1	A1	A2	A1	B1	A1	A2
chr1	8200000	8300000	A1	A1	A1	A1	A2	A1	B1	A1	A1
chr1	8300000	8400000	A1	A1	A1	A1	A2	A1	B1	A1	A2
chr1	8400000	8500000	A1	A1	A1	A2	A2	A1	A1	A1	A2
chr1	8500000	8600000	A1	A1	A1	A2	A2	A1	A1	A1	A2
chr1	8600000	8700000	A1	A1	A1	A2	A2	A1	A1	A1	A2
chr1	8700000	8800000	A1	A1	A1	A2	A2	A1	A1	A1	A2
chr1	8800000	8900000	A1	A1	A1	A1	A2	A1	A1	A1	A1
chr1	8900000	9000000	A1	A1	A1	A1	A1	A1	A1	A1	A1
chr1	9000000	9100000	A1	A1	A1	A1	A1	A1	A1	A1	A1
chr1	9100000	9200000	A1	A1	A1	A1	A1	A1	A1	A1	A1
chr1	9200000	9300000	A1	A1	A1	A1	A2	A1	A1	A1	A1
chr1	9300000	9400000	A1	A1	A1	A2	A1	A1	A1	A1	A2
chr1	9400000	9500000	A1	A1	A1	A1	A1	A1	A1	A1	A1
chr1	9500000	9600000	A1	A1	A1	A1	A1	A1	A1	A1	A1
chr1	9600000	9700000	A1	A1	A1	A1	A1	A1	A1	A1	A1
chr1	9700000	9800000	A1	A1	A1	A1	A2	A1	A1	A1	A1
chr1	9800000	9900000	A1	A1	A1	A1	A1	A1	A1	A1	A1
chr1	9900000	10000000	A1	A1	A1	A1	A2	A1	A1	A1	A1
chr1	10000000	10100000	A1	A1	A1	A1	A1	A1	A1	A1	A1
chr1	10100000	10200000	A1	A1	A1	A1	A2	A1	A1	A1	A1
chr1	10200000	10300000	A1	A1	A1	A1	A2	A1	A1	A1	A1
chr1	10300000	10400000	A1	A1	A1	A1	A2	A1	A1	A1	A1
chr1	10400000	10500000	A1	A1	A1	A1	A2	A1	A1	A1	A1
chr1	10500000	10600000	A1	A1	A2	A1	A2	A1	A1	A1	A1
chr1	10600000	10700000	A1	A1	A2	A2	A2	A1	A1	A1	A1
chr1	10700000	10800000	A1	A1	A2	A2	A2	A1	A1	A1	A2
chr1	10800000	10900000	A1	A1	A2	A2	A2	A1	A1	A1	A1
chr1	10900000	11000000	A1	A1	A2	A2	A2	A1	A1	A1	A1
chr1	11000000	11100000	A1	A1	A1	A1	A2	A1	A1	A1	A1
chr1	11100000	11200000	A1	A1	A2	A1	A2	A1	A1	A1	A1
chr1	11200000	11300000	A1	A1	A2	A2	A2	A2	A1	A1	A1
chr1	11300000	11400000	A1	A1	A2	A1	A2	A1	B1	A1	A1
chr1	11400000	11500000	A1	A1	A2	A2	A2	A1	B1	A1	A2
chr1	11500000	11600000	B1	A1	A2	A2	A2	A2	B1	B1	B1
chr1	11600000	11700000	B1	A1	A2	A2	A2	A2	B1	A1	B1
chr1	11700000	11800000	A1	A1	A2	A2	A2	A1	A1	A1	A1
chr1	11800000	11900000	A1	A1	A2	A1	A2	A1	A1	A1	A1
chr1	11900000	12000000	A1	A1	A2	A1	A2	A1	A1	A1	A1
chr1	12000000	12100000	A1	A1	A2	A2	A2	A1	A1	A1	A1
chr1	12100000	12200000	A1	A1	A2	A2	A2	A2	A1	A1	A2
chr1	12200000	12300000	A1	A1	A2	A2	A2	A2	B1	A1	A2
chr1	12300000	12400000	A1	A1	A2	A2	A2	A2	B1	A1	A2
chr1	12400000	12500000	A1	A1	A2	A2	A2	A2	B1	A1	A2
chr1	12500000	12600000	A1	A1	A2	A2	A2	A2	B1	A1	A2
chr1	12600000	12700000	B1	A1	A2	A2	A2	A2	B1	A1	A2
chr1	12700000	12800000	B1	A1	B3	A2	A2	A2	B1	B1	B1
chr1	12800000	12900000	B1	B1	B3	A2	A2	B3	B1	B1	B1
chr1	12900000	13000000	B1	B1	B3	B3	A2	A2	B1	B1	B1
chr1	13000000	13100000	B1	B1	B3	B3	B3	B3	B1	B1	B3
chr1	13100000	13200000	B1	B1	B3	B3	A2	A2	B1	B1	B1
chr1	13200000	13300000	B1	B1	B3	B3	B3	B3	B1	B1	B3
chr1	13300000	13400000	B1	B1	B3	B3	B3	B3	B2	B1	B3
chr1	13400000	13500000	B1	B3	B3	B3	B3	B3	B3	B3	B3
chr1	13500000	13600000	B1	B3	B3	B3	B3	A2	B3	B3	B3
chr1	13600000	13700000	B1	B3	B3	B3	B3	B3	B3	B3	B3
chr1	13700000	13800000	B1	B1	A2	A2	A2	A2	B1	B1	A2
chr1	13800000	13900000	B1	B1	A2	A2	A2	A2	B1	B1	B1
chr1	13900000	14000000	B1	B1	A2	A2	A2	A2	B1	B1	A2
chr1	14000000	14100000	A1	B1	A2	A2	A2	A2	B1	A1	A2
chr1	14100000	14200000	B1	B1	B3	B3	A2	A2	B1	B1	B1
chr1	14200000	14300000	B1	B1	B3	B3	A2	A2	B1	B1	B1
chr1	14300000	14400000	B1	B1	B3	B3	A2	B3	B1	B1	B1
chr1	14400000	14500000	B1	B1	B3	B3	A2	A2	B1	B1	B1
chr1	14500000	14600000	B1	B1	B3	B3	B3	B3	B1	B1	B1
chr1	14600000	14700000	B1	B1	B3	B3	B3	B3	B1	B1	B1
chr1	14700000	14800000	B1	A1	B3	B3	A2	A2	B1	B1	B1
chr1	14800000	14900000	B1	A1	B3	B3	B3	A2	B1	B1	B1
chr1	14900000	15000000	B1	B1	B3	B3	A2	A2	B1	B1	B1
chr1	15000000	15100000	B1	A1	A2	B3	A2	A2	B1	B1	B1
chr1	15100000	15200000	B1	A1	A2	A2	A2	A2	B1	B1	B1
chr1	15200000	15300000	B1	A1	A2	A2	A2	A2	B1	B1	B1
chr1	15300000	15400000	B1	A1	A2	A2	A2	A2	B1	B1	A2
chr1	15400000	15500000	A1	A1	A2	A2	A2	A2	B1	B1	A2
chr1	15500000	15600000	A1	A1	A2	A2	A2	A2	B1	B1	A2
chr1	15600000	15700000	A1	A1	A2	A2	A2	A2	B1	B1	A2
chr1	15700000	15800000	A1	A1	A2	A2	A2	A2	B1	A1	A2
chr1	15800000	15900000	A1	A1	A2	A2	A2	A2	A1	A1	A1
chr1	15900000	16000000	A1	A1	A2	A1	A2	A1	A1	A1	A1
chr1	16000000	16100000	A1	A1	A2	A1	A2	A1	A1	A1	A1
chr1	16100000	16200000	A1	A1	A1	A1	A1	A1	A1	A1	A1
chr1	16200000	16300000	A1	A1	A2	A2	A2	A2	A1	A1	A1
chr1	16300000	16400000	A1	A1	A2	A2	A2	A2	A1	A1	A2
chr1	16400000	16500000	A1	A1	A1	A1	A2	A1	A1	A1	A1
chr1	16500000	16600000	A1	A1	A1	A2	A2	A1	A1	A1	A1
chr1	16600000	16700000	A1	A1	A1	A1	A2	A1	A1	A1	A1
chr1	16700000	16800000	A1	A1	A1	A1	A2	A1	A1	A1	A1
chr1	16800000	16900000	A1	A1	A1	A2	A2	A2	A1	A1	A1
chr1	16900000	17000000	A1	A1	A1	A2	A2	A1	A1	A1	A1
chr1	17000000	17100000	A1	A1	A2	A2	A2	A2	A1	A1	A1
chr1	17100000	17200000	B1	A1	A2	A2	A2	A2	A1	A1	A2
chr1	17200000	17300000	A1	A1	A1	A1	A2	A1	A1	A1	A1
chr1	17300000	17400000	A1	A1	A2	A1	A2	A2	A1	A1	A1
chr1	17400000	17500000	A1	A1	A2	A1	A2	A2	B1	B1	A2
chr1	17500000	17600000	B1	A1	A2	A2	A2	A2	A1	B1	B1
chr1	17600000	17700000	B1	A1	A2	A2	A2	A2	A1	B1	A1
chr1	17700000	17800000	A1	A1	A2	A1	A2	A1	B1	A1	A1
chr1	17800000	17900000	A1	A1	A2	A1	A2	A2	B1	B1	A1
chr1	17900000	18000000	B1	A1	A2	A2	A2	A2	B1	B1	A2
chr1	18000000	18100000	B1	B1	A2	A2	A2	A2	B1	B1	B1
chr1	18100000	18200000	B1	B1	A2	A2	A2	A2	B1	B1	B1
chr1	18200000	18300000	B1	B1	B3	B1	A2	A2	B1	B1	B1
chr1	18300000	18400000	B1	B1	B3	B1	B3	B1	B1	B1	B1
chr1	18400000	18500000	B1	B1	B1	A2	B3	B1	B1	B1	B1
chr1	18500000	18600000	B1	B1	B1	B1	B3	A2	B1	B1	B1
chr1	18600000	18700000	B1	B1	B1	B1	A2	A2	B1	B1	B1
chr1	18700000	18800000	B1	A1	B3	B1	A2	A2	B1	B1	B1
chr1	18800000	18900000	B1	A1	B1	B1	A2	A2	B1	B1	B1
chr1	18900000	19000000	B1	A1	A2	A2	A2	A2	B1	B1	B1
chr1	19000000	19100000	B1	A1	B1	A2	A2	A2	B1	B1	B1
chr1	19100000	19200000	B1	A1	A2	A2	A2	A2	B1	B1	B1
chr1	19200000	19300000	A1	A1	A2	A2	A2	A2	B1	A1	B1
chr1	19300000	19400000	A1	A1	A2	A2	A2	A2	B1	A1	B1
chr1	19400000	19500000	A1	A1	A2	A2	A2	A2	A1	A1	A2
chr1	19500000	19600000	A1	A1	A1	A1	A2	A2	A1	A1	A1
chr1	19600000	19700000	A1	A1	A2	A1	A2	A1	A1	A1	A1
chr1	19700000	19800000	A1	A1	A1	A2	A2	A1	A1	A1	A1
chr1	19800000	19900000	A1	A1	A2	A1	A2	A1	B1	A1	A1
chr1	19900000	20000000	A1	A1	A2	A1	A2	A1	B1	A1	A1
chr1	20000000	20100000	A1	A1	A2	A2	A2	A1	B1	A1	A1
chr1	20100000	20200000	A1	A1	A2	A1	A2	A1	B1	A1	A1
chr1	20200000	20300000	A1	A1	A2	A2	A2	A1	B1	B1	B1
chr1	20300000	20400000	B1	A1	A2	A2	A2	A2	B1	B1	B1
chr1	20400000	20500000	A1	A1	A2	A2	A2	A1	B1	B1	B1
chr1	20500000	20600000	B1	A1	A2	A2	A2	A1	B1	B1	B1
chr1	20600000	20700000	B1	A1	A2	A2	A2	A1	B1	B1	B1
chr1	20700000	20800000	B1	A1	A2	A2	A2	A1	B1	B1	B1
chr1	20800000	20900000	B1	A1	A2	A2	A2	A1	B1	A1	A2
chr1	20900000	21000000	A1	A1	A1	A1	A2	A1	B1	A1	A1
chr1	21000000	21100000	A1	A1	A1	A1	A2	A1	A1	A1	A1
chr1	21100000	21200000	A1	A1	A1	A1	A1	A1	A1	A1	A1
chr1	21200000	21300000	A1	A1	A1	A2	A1	A1	B1	B1	A1
chr1	21300000	21400000	A1	A1	A1	A1	A2	A1	A1	B1	A1
chr1	21400000	21500000	A1	A1	A1	A1	A1	A1	A1	A1	A1
chr1	21500000	21600000	A1	A1	A1	A1	A1	A1	A1	A1	A2
chr1	21600000	21700000	A1	A1	A1	A1	A1	A1	A1	A1	A2
chr1	21700000	21800000	A1	A1	A1	A2	A1	A1	A1	A1	A1
chr1	21800000	21900000	A1	A1	A1	A1	A1	A1	A1	B1	A2
chr1	21900000	22000000	A1	A1	A1	A2	A1	A1	A1	B1	A2
chr1	22000000	22100000	A1	A1	A1	A1	A1	A1	A1	A1	A1
chr1	22100000	22200000	A1	A1	A1	A1	A1	A1	A1	A1	A1
chr1	22200000	22300000	A1	A1	A1	A1	A1	A1	A1	A1	A1
chr1	22300000	22400000	A1	A1	A1	A1	A1	A1	A1	A1	A1
chr1	22400000	22500000	A1	A1	A1	A2	A1	A1	A1	A1	A2
chr1	22500000	22600000	A1	A1	A1	A2	A1	A1	B1	B1	A2
chr1	22600000	22700000	B1	A1	A1	A2	A2	A1	B1	B1	A2
chr1	22700000	22800000	A1	A1	A1	A2	A1	A1	B1	A1	A2
chr1	22800000	22900000	A1	A1	A1	A2	A1	A1	B1	B1	A2
chr1	22900000	23000000	B1	A1	A1	A2	A2	A1	B1	B1	A2
chr1	23000000	23100000	A1	A1	A1	A2	A1	A1	B1	B1	A2
chr1	23100000	23200000	A1	A1	A1	A2	A1	A1	B1	B1	A1
chr1	23200000	23300000	A1	A1	A1	A2	A1	A2	B1	B1	A2
chr1	23300000	23400000	A1	A1	A1	A1	A1	A1	B1	A1	A1
chr1	23400000	23500000	A1	A1	A1	A1	A1	A1	A1	A1	A1
chr1	23500000	23600000	A1	A1	A1	A1	A1	A1	B1	A1	A1
chr1	23600000	23700000	A1	A1	A1	A1	A1	A1	A1	A1	A1
chr1	23700000	23800000	A1	A1	A1	A1	A1	A1	A1	A1	A1
chr1	23800000	23900000	A1	A1	A1	A1	A1	A1	A1	A1	A1
chr1	23900000	24000000	A1	A1	A1	A1	A1	A1	A1	A1	A1
chr1	24000000	24100000	A1	A1	A1	A1	A1	A1	A1	A1	A1
chr1	24100000	24200000	A1	A1	A1	A1	A1	A1	A1	A1	A1
chr1	24200000	24300000	A1	A1	A1	A1	A1	A1	A1	A1	A1
chr1	24300000	24400000	A1	A1	A1	A1	A2	A1	A1	A1	A1
chr1	24400000	24500000	A1	A1	A1	A1	A1	A1	A1	A1	A2
chr1	24500000	24600000	A1	A1	A1	A1	A2	A1	B1	A1	A1
chr1	24600000	24700000	A1	A1	A1	A1	A2	A1	A1	A1	A1
chr1	24700000	24800000	A1	A1	A1	A2	A2	A1	A1	A1	A2
chr1	24800000	24900000	A1	A1	A1	A1	A2	A1	A1	A1	A1
chr1	24900000	25000000	A1	A1	A1	A1	A2	A1	A1	A1	A1
chr1	25000000	25100000	A1	A1	A1	A1	A1	A1	A1	A1	A1
chr1	25100000	25200000	A1	A1	A1	A1	A2	A1	A1	A1	A1
chr1	25200000	25300000	A1	A1	A1	A2	A2	A2	A1	A1	A2
chr1	25300000	25400000	A1	A1	A1	A2	A2	A1	A1	A1	A2
chr1	25400000	25500000	A1	A1	A1	A2	A2	A1	A1	A1	A2
chr1	25500000	25600000	A1	A1	A1	A1	A1	A1	A1	A1	A1
chr1	25600000	25700000	A1	A1	A1	A1	A1	A1	A1	A1	A1
chr1	25700000	25800000	A1	A1	A1	A1	A1	A1	A1	A1	A1
chr1	25800000	25900000	A1	A1	A1	A1	A1	A1	A1	A1	A1
chr1	25900000	26000000	A1	A1	A1	A1	A2	A1	A1	A1	A1
chr1	26000000	26100000	A1	A1	A1	A2	A2	A1	A1	A1	A1
chr1	26100000	26200000	A1	A1	A1	A1	A1	A1	A1	A1	A1
chr1	26200000	26300000	A1	A1	A1	A1	A1	A1	A1	A1	A1
chr1	26300000	26400000	A1	A1	A1	A1	A1	A1	A1	A1	A1
chr1	26400000	26500000	A1	A1	A1	A1	A1	A1	A1	A1	A1
chr1	26500000	26600000	A1	A1	A1	A1	A1	A1	A1	A1	A1
chr1	26600000	26700000	A1	A1	A1	A1	A1	A1	A1	A1	A1
chr1	26700000	26800000	A1	A1	A1	A1	A1	A1	A1	A1	A1
chr1	26800000	26900000	A1	A1	A1	A1	A1	A1	A1	A1	A1
chr1	26900000	27000000	A1	A1	A1	A1	A1	A1	A1	A1	A1
chr1	27000000	27100000	A1	A1	A1	A1	A1	A1	A1	A1	A1
chr1	27100000	27200000	A1	A1	A1	A1	A1	A1	A1	A1	A1
chr1	27200000	27300000	A1	A1	A1	A1	A1	A1	A1	A1	A1
chr1	27300000	27400000	A1	A1	A1	A1	A1	A1	A1	A1	A1
chr1	27400000	27500000	A1	A1	A1	A1	A1	A1	A1	A1	A1
chr1	27500000	27600000	A1	A1	A1	A1	A1	A1	A1	A1	A1
chr1	27600000	27700000	A1	A1	A1	A1	A1	A1	A1	A1	A1
chr1	27700000	27800000	A1	A1	A1	A1	A1	A1	A1	A1	A1
chr1	27800000	27900000	A1	A1	A1	A1	A1	A1	A1	A1	A1
chr1	27900000	28000000	A1	A1	A1	A1	A1	A1	A1	A1	A1
chr1	28000000	28100000	A1	A1	A1	A1	A1	A1	A1	A1	A1
chr1	28100000	28200000	A1	A1	A1	A1	A1	A1	A1	A1	A1
chr1	28200000	28300000	A1	A1	A1	A1	A1	A1	A1	A1	A1
chr1	28300000	28400000	A1	A1	A1	A1	A1	A1	A1	A1	A1
chr1	28400000	28500000	A1	A1	A1	A1	A2	A1	A1	A1	A1
chr1	28500000	28600000	A1	A1	A1	A1	A1	A1	A1	A1	A1
chr1	28600000	28700000	A1	A1	A1	A1	A2	A1	A1	A1	A1
chr1	28700000	28800000	A1	A1	A1	A1	A1	A1	A1	A1	A1
chr1	28800000	28900000	A1	A1	A1	A1	A1	A1	A2	A1	A1
chr1	28900000	29000000	A1	A1	A1	A1	A2	A1	A1	A1	A1
chr1	29000000	29100000	A1	A1	A2	A1	A2	A1	A1	A1	A1
chr1	29100000	29200000	A1	A1	A2	A1	A2	A1	A1	A1	A1
chr1	29200000	29300000	A1	A1	A2	A1	A2	A1	A1	A1	A1
chr1	29300000	29400000	A1	A1	A2	A1	A2	A1	A1	A1	A1
chr1	29400000	29500000	A1	A1	A2	A1	A2	A1	B1	A1	A1
chr1	29500000	29600000	A1	A1	A2	A2	A2	A1	B1	A1	A2
chr1	29600000	29700000	B1	A1	A2	A2	A2	A2	B1	B1	A2
chr1	29700000	29800000	B1	A1	B3	A2	A2	B1	B1	B1	B1
chr1	29800000	29900000	B1	B1	B3	B3	A2	B1	B1	B1	B1
chr1	30000000	30100000	B1	B1	B3	B3	A2	A1	B1	B1	B1
chr1	30100000	30200000	B1	B1	B3	A2	A2	A1	B1	B1	B1
chr1	30200000	30300000	B1	B1	B3	A2	A2	B1	B1	B1	B1
chr1	30300000	30400000	B1	B1	B3	B3	A2	B1	B1	B1	B1
chr1	30400000	30500000	B1	B1	B3	B1	A2	B1	B1	B1	B1
chr1	30500000	30600000	B1	B1	B3	B1	A2	A2	B1	B1	B1
chr1	30600000	30700000	B1	A1	B3	A2	A2	A2	B1	B1	B1
chr1	30700000	30800000	B1	B1	B3	B3	B3	B1	B1	B1	B1
chr1	30800000	30900000	B1	B1	B3	A2	A2	B1	B1	B1	B1
chr1	30900000	31000000	B1	B1	B3	B3	B3	B1	B1	B1	B1
chr1	31000000	31100000	B1	B1	B3	B1	A2	A2	B1	B1	B1
chr1	31100000	31200000	B1	A1	B3	A2	A2	A1	B1	B1	B1
chr1	31200000	31300000	A1	A1	A2	A2	A2	A1	A1	A1	A2
chr1	31300000	31400000	A1	A1	A2	A2	A2	A1	A1	A1	A2
chr1	31400000	31500000	A1	A1	A2	A2	A2	A1	A1	A1	A1
chr1	31500000	31600000	A1	A1	A1	A1	A2	A1	B1	A1	A1
chr1	31600000	31700000	A1	A1	A1	A1	A2	A1	B1	A1	A1
chr1	31700000	31800000	A1	A1	A2	A1	A2	A1	B1	A1	A1
chr1	31800000	31900000	A1	A1	A1	A2	A2	A1	A1	A1	A1
chr1	31900000	32000000	A1	A1	A2	A2	A2	A2	A1	A1	A2
chr1	32000000	32100000	A1	A1	A2	A2	A2	A1	A1	A1	A2
chr1	32100000	32200000	A1	A1	A1	A2	A2	A1	A1	A1	A2
chr1	32200000	32300000	A1	A1	A1	A2	A2	A2	A1	A1	A2
chr1	32300000	32400000	A1	A1	A1	A1	A2	A1	A1	A1	A1
chr1	32400000	32500000	A1	A1	A1	A1	A1	A1	A1	A1	A1
chr1	32500000	32600000	A1	A1	A1	A1	A1	A1	A1	A1	A1
chr1	32600000	32700000	A1	A1	A1	A1	A1	A1	A1	A1	A1
chr1	32700000	32800000	A1	A1	A1	A1	A1	A1	A1	A1	A1
chr1	32800000	32900000	A1	A1	A1	A2	A2	A1	A1	A1	A1
chr1	32900000	33000000	A1	A1	A1	A1	A2	A1	A1	A1	A1
chr1	33000000	33100000	A1	A1	A2	A1	A1	A1	A1	A1	A1
chr1	33100000	33200000	A1	A1	A1	A1	A2	A1	A1	A1	A1
chr1	33200000	33300000	A1	A1	A1	A1	A2	A1	A1	A1	A1
chr1	33300000	33400000	A1	A1	A2	A2	A2	A1	A1	A1	A1
chr1	33400000	33500000	A1	A1	A2	A2	A2	A1	A1	A1	A1
chr1	33500000	33600000	A1	A1	A2	A2	A2	A2	A1	A1	A2
chr1	33600000	33700000	A1	A1	A2	A2	A2	A2	B1	A1	A2
chr1	33700000	33800000	A1	A1	A2	A2	A2	A2	B1	A1	A2
chr1	33800000	33900000	A1	A1	A2	A2	A2	A2	B1	A1	B1
chr1	33900000	34000000	A1	B1	A2	A2	A2	A2	B1	B1	B1
chr1	34000000	34100000	B1	B1	B3	B3	A2	A2	B1	B1	B1
chr1	34100000	34200000	B1	B1	B3	B3	A2	B3	B1	B1	B1
chr1	34200000	34300000	B1	B1	B3	B3	B3	B3	B1	B1	B1
chr1	34300000	34400000	B1	B1	B3	B3	B3	B3	B1	B1	B1
chr1	34400000	34500000	B1	B1	B3	B3	B3	B3	B1	B1	B1
chr1	34500000	34600000	B1	B1	B3	B3	B3	A2	B1	B1	B1
chr1	34600000	34700000	B1	B1	B3	B3	A2	A2	B1	B1	B1
chr1	34700000	34800000	B1	B1	B3	B3	B3	B3	B1	B1	B1
chr1	34800000	34900000	B1	B1	B3	B3	B3	B3	B1	B1	B1
chr1	34900000	35000000	B1	B1	B3	B3	B3	B3	B1	B1	B1
chr1	35000000	35100000	B1	B1	B3	B3	A2	A2	B1	B1	B1
chr1	35100000	35200000	B1	B1	B3	B3	B3	B3	B1	B1	B1
chr1	35200000	35300000	B1	B1	B3	A2	A2	A2	B1	B1	B1
chr1	35300000	35400000	A1	A1	A2	A2	A2	A2	B1	B1	B1
chr1	35400000	35500000	A1	A1	A2	A2	A2	A2	B1	A1	A2
chr1	35500000	35600000	A1	A1	A2	A2	A2	A2	A2	A1	A1
chr1	35600000	35700000	A1	A1	A2	A2	A2	A2	A2	A1	A1
chr1	35700000	35800000	A1	A1	A2	A2	A2	A2	B1	A1	A1
chr1	35800000	35900000	A1	A1	A2	A2	A2	A2	B1	A1	A1
chr1	35900000	36000000	A1	A1	A2	A2	A2	A2	B1	A1	A2
chr1	36000000	36100000	A1	A1	A2	A2	A2	A2	A1	A1	A2
chr1	36100000	36200000	A1	A1	A2	A2	A2	A2	A1	A1	A1
chr1	36200000	36300000	A1	A1	A2	A1	A2	A1	A1	A1	A1
chr1	36300000	36400000	A1	A1	A2	A1	A2	A2	A1	A1	A1
chr1	36400000	36500000	A1	A1	A2	A1	A2	A2	A1	A1	A1
chr1	36500000	36600000	A1	A1	A2	A2	A2	A1	A1	A1	A1
chr1	36600000	36700000	A1	A1	A1	A1	A2	A1	A1	A1	A1
chr1	36700000	36800000	A1	A1	A2	A1	A2	A1	A1	A1	A1
chr1	36800000	36900000	A1	A1	A2	A1	A2	A2	A1	A1	A1
chr1	36900000	37000000	A1	A1	A2	A2	A2	A2	B1	A1	A1
chr1	37000000	37100000	B1	A1	B3	A2	A2	A2	B1	B1	B1
chr1	37100000	37200000	B1	B1	B3	A2	A2	A2	B1	B1	B1
chr1	37200000	37300000	B1	B1	B3	B1	A2	A2	B1	B1	B1
chr1	37300000	37400000	B1	B1	B3	B3	A2	A2	B1	B1	B1
chr1	37400000	37500000	B1	B1	B3	B3	A2	A2	B1	B1	B1
chr1	37500000	37600000	B1	B1	B3	B3	A2	B1	B1	B1	B1
chr1	37600000	37700000	B1	B1	B3	B3	A2	A2	B1	B1	B1
chr1	37700000	37800000	B1	B1	B3	B3	A2	A2	B1	B1	B1
chr1	37800000	37900000	B1	B1	B3	A2	A2	A2	B1	B1	B1
chr1	37900000	38000000	A1	A1	A2	A1	A2	A1	B1	A1	A2
chr1	38000000	38100000	A1	A1	A2	A2	A2	A2	B1	A1	A2
chr1	38100000	38200000	A1	A1	A2	A2	A2	A2	B1	A1	A2
chr1	38200000	38300000	A1	A1	A2	A2	A2	A2	B1	A1	A2
chr1	38300000	38400000	A1	A1	A2	A1	A2	A2	A1	A1	A1
chr1	38400000	38500000	A1	A1	A2	A1	A2	A2	B1	A1	A2
chr1	38500000	38600000	A1	A1	A2	A2	A2	A2	B1	B1	A2
chr1	38600000	38700000	A1	A1	B3	B1	A2	A2	B1	B1	A2
chr1	38700000	38800000	B1	A1	B3	B1	A2	A2	B1	B1	B1
chr1	38800000	38900000	B1	A1	B3	B1	A2	A2	B1	B1	B1
chr1	38900000	39000000	A1	A1	A2	A2	A2	A2	B1	B1	B1
chr1	39000000	39100000	A1	A1	B3	A2	A2	A2	B1	B1	B1
chr1	39100000	39200000	B1	A1	B3	A2	A2	A2	B1	B1	B1
chr1	39200000	39300000	B1	A1	A2	A2	A2	A2	B1	B1	A2
chr1	39300000	39400000	A1	A1	A2	A1	A2	A1	B1	A1	A1
chr1	39400000	39500000	A1	A1	A2	A1	A2	A2	B1	A1	A1
chr1	39500000	39600000	A1	A1	A1	A1	A1	A1	A1	A1	A1
chr1	39600000	39700000	A1	A1	A1	A1	A1	A1	A1	A1	A1
chr1	39700000	39800000	A1	A1	A2	A2	A2	A1	A1	A1	A2
chr1	39800000	39900000	A1	A1	A1	A2	A1	A1	A1	A1	A1
chr1	39900000	40000000	A1	A1	A2	A2	A2	A2	A1	A1	A2
chr1	40000000	40100000	A1	A1	A1	A1	A2	A1	A1	A1	A2
chr1	40100000	40200000	A1	A1	A2	A2	A2	A2	A1	A1	A2
chr1	40200000	40300000	A1	A1	A2	A1	A2	A2	A1	A1	A2
chr1	40300000	40400000	A1	A1	A1	A1	A1	A1	A1	A1	A1
chr1	40400000	40500000	A1	A1	A1	A1	A2	A1	A1	A1	A1
chr1	40500000	40600000	A1	A1	A1	A2	A1	A1	A1	A1	A1
chr1	40600000	40700000	A1	A1	A1	A2	A1	A1	A1	A1	A1
chr1	40700000	40800000	A1	A1	A2	A1	A1	A1	A1	A1	A1
chr1	40800000	40900000	A1	A1	A2	A2	A2	A2	A1	A1	A2
chr1	40900000	41000000	A1	A1	A2	A2	A1	A1	A1	A1	A1
chr1	41000000	41100000	A1	A1	A2	A2	A2	A1	A1	A1	A2
chr1	41100000	41200000	A1	A1	A2	A1	A2	A1	A1	A1	A2
chr1	41200000	41300000	A1	A1	A1	A2	A1	A1	A1	A1	A2
chr1	41300000	41400000	A1	A1	A1	A1	A2	A1	A1	A1	A2
chr1	41400000	41500000	A1	A1	A2	A1	A1	A1	A1	A1	A2
chr1	41500000	41600000	A1	A1	A2	A2	A2	A1	A1	B1	A2
chr1	41600000	41700000	A1	A1	A2	A2	A2	A2	A2	B1	A2
chr1	41700000	41800000	A1	A1	A2	A2	A2	A1	A1	B1	A2
chr1	41800000	41900000	A1	A1	A2	A2	A1	A1	A1	A1	A2
chr1	41900000	42000000	A1	A1	A2	A2	A2	A2	A1	B1	A2
chr1	42000000	42100000	A1	B1	A2	A2	A2	A2	B1	B1	B1
chr1	42100000	42200000	A1	B1	A2	A2	A2	A2	A1	A1	B1
chr1	42200000	42300000	A1	B1	A2	A2	A2	A2	A1	A1	B1
chr1	42300000	42400000	A1	A1	A2	A2	A2	A2	A1	A1	B1
chr1	42400000	42500000	A1	B1	A2	A2	A2	A2	B1	B1	B1
chr1	42500000	42600000	A2	B1	A2	A2	A2	A2	B1	A1	B1
chr1	42600000	42700000	A1	B1	A2	A2	A2	A2	A2	A1	A2
chr1	42700000	42800000	A1	A1	A2	A2	A2	A1	A2	A1	A2
chr1	42800000	42900000	A1	A1	A2	A2	A2	A1	A2	A1	A2
chr1	42900000	43000000	A1	B1	A2	A2	A2	A2	A2	A1	A2
chr1	43000000	43100000	A1	A1	A2	A2	A2	A2	A2	B1	A2
chr1	43100000	43200000	A1	A1	A2	A2	A2	A1	A2	A1	A1
chr1	43200000	43300000	A1	A1	A2	A2	A2	A1	A1	A1	A2
chr1	43300000	43400000	A1	A1	A2	A2	A2	A2	B1	A1	A2
chr1	43400000	43500000	A1	A1	A1	A1	A1	A1	A1	A1	A1
chr1	43500000	43600000	B1	A1	A2	A2	A2	A2	B1	A1	A2
chr1	43600000	43700000	A1	A1	A2	A2	A2	A1	A1	A1	A2
chr1	43700000	43800000	A1	A1	A1	A2	A1	A1	A1	A1	A2
chr1	43800000	43900000	A1	A1	A1	A2	A1	A1	A1	A1	A2
chr1	43900000	44000000	A1	A1	A1	A2	A2	A1	B1	A1	A2
chr1	44000000	44100000	A1	A1	A1	A2	A1	A1	A1	A1	A2
chr1	44100000	44200000	A1	A1	A1	A1	A1	A1	A1	A1	A1
chr1	44200000	44300000	A1	A1	A1	A1	A1	A1	A1	A1	A2
chr1	44300000	44400000	A1	A1	A1	A2	A2	A1	A1	A1	A2
chr1	44400000	44500000	A1	A1	A1	A2	A1	A1	A1	A1	A2
chr1	44500000	44600000	A1	A1	A2	A2	A1	A1	A1	A1	A2
chr1	44600000	44700000	A1	A1	A2	A1	A1	A2	A1	A1	A2
chr1	44700000	44800000	A1	A1	A2	A2	A2	A1	A1	B1	A2
chr1	44800000	44900000	A1	A1	A2	A2	A2	A1	A1	A1	A2
chr1	44900000	45000000	A1	A1	A2	A2	A1	A1	A1	B1	A1
chr1	45000000	45100000	A1	A1	A2	A2	A2	A1	A1	A1	A2
chr1	45100000	45200000	A1	A1	A1	A1	A1	A1	A1	A1	A2
chr1	45200000	45300000	A1	A1	A1	A1	A1	A1	A1	A1	A1
chr1	45300000	45400000	A1	A1	A2	A1	A1	A1	A2	A1	A1
chr1	45400000	45500000	A1	A1	A2	A1	A2	A1	A2	A1	A2
chr1	45500000	45600000	A1	A1	A2	A1	A2	A2	B1	A1	A2
chr1	45600000	45700000	A2	A1	A2	A2	A2	A2	B1	B1	A2
chr1	45700000	45800000	A1	A1	A2	A2	A2	A2	A2	A1	A2
chr1	45800000	45900000	A1	A1	A2	A1	A1	A1	A2	A1	A1
chr1	45900000	46000000	A1	A1	A2	A1	A1	A1	A2	A1	A1
chr1	46000000	46100000	A1	A1	A2	A1	A1	A1	A1	A1	A2
chr1	46100000	46200000	A1	A1	A2	A1	A2	A1	A2	A1	A1
chr1	46200000	46300000	A1	A1	A2	A1	A1	A1	A2	A1	A1
chr1	46300000	46400000	A1	A1	A2	A2	A2	A2	A2	B1	A2
chr1	46400000	46500000	A1	A1	A2	A2	A2	A2	B1	B1	A2
chr1	46500000	46600000	A1	A1	A2	A2	A1	A1	A2	A1	A2
chr1	46600000	46700000	A1	A1	A2	A2	A2	A1	A2	A1	A2
chr1	46700000	46800000	A1	A1	A2	A1	A2	A1	A1	A1	A1
chr1	46800000	46900000	A1	A1	A2	A2	A2	A1	A1	A1	A2
chr1	46900000	47000000	A1	A1	A2	A2	A2	A2	B1	B1	A2
chr1	47000000	47100000	A1	A1	A2	A2	A2	A2	A1	A1	A2
chr1	47100000	47200000	A1	A1	A2	A2	A2	A2	B1	A1	A2
chr1	47200000	47300000	B1	A2	B3	A2	A2	A2	B1	B1	B1
chr1	47300000	47400000	B1	B1	B3	A2	A2	A2	B1	B1	B3
chr1	47400000	47500000	B1	A2	B3	A2	A2	A2	B1	B1	B3
chr1	47500000	47600000	B1	A2	B3	A2	A2	A2	B1	B1	A2
chr1	47600000	47700000	B1	A2	B3	A2	A2	A2	B1	B1	A2
chr1	47700000	47800000	A1	A1	A2	A2	A2	A1	A2	B1	A2
chr1	47800000	47900000	A1	A2	A2	A2	A2	A2	B1	B1	A2
chr1	47900000	48000000	B1	A2	B3	A2	A2	A2	B1	B1	A2
chr1	48000000	48100000	B1	A2	A2	A2	A2	A2	B1	B1	B1
chr1	48100000	48200000	B1	A2	B3	B3	A2	A2	B1	B1	B1
chr1	48200000	48300000	B1	B3	B3	B3	B3	B3	B1	B1	B3
chr1	48300000	48400000	B1	B3	B3	B3	A2	A2	B1	B1	B3
chr1	48400000	48500000	B1	B3	B3	B3	A2	A2	B1	B1	B3
chr1	48500000	48600000	B3	B3	B3	B3	A2	A2	B1	B1	B3
chr1	48600000	48700000	B3	B3	B3	B3	B3	B3	B1	B1	B3
chr1	48700000	48800000	B3	B3	B3	B3	B3	B3	B1	B1	B3
chr1	48800000	48900000	B3	B3	B3	B3	B3	B3	B1	B1	B3
chr1	48900000	49000000	B3	B3	A2	B3	A2	A2	B1	B1	B1
chr1	49000000	49100000	B1	B3	A2	B3	A2	A2	B1	B1	B3
chr1	49100000	49200000	B3	B3	B3	B3	B3	B3	B1	B1	B3
chr1	49200000	49300000	B3	B3	B3	B3	B3	B3	B1	B1	B3
chr1	49300000	49400000	B3	B3	B3	B3	B3	B3	B1	B1	B3
chr1	49400000	49500000	B3	B3	B3	B3	B3	B3	B2	B2	B3
chr1	49500000	49600000	B3	B3	B3	B3	B3	B3	B2	B2	B3
chr1	49600000	49700000	B2	B3	B3	B3	B3	B3	B2	B2	B3
chr1	49700000	49800000	B2	B3	B3	B3	B3	B3	B2	B2	B3
chr1	49800000	49900000	B3	B3	B3	B3	B3	B3	B3	B2	B3
chr1	49900000	50000000	B2	B3	B3	B3	B3	B3	B3	B2	B3
chr1	50000000	50100000	B3	B3	B3	B3	B3	B3	B3	B2	B3
chr1	50100000	50200000	B2	B3	B3	B3	B3	B3	B2	B2	B3
chr1	50200000	50300000	B3	B3	B3	B3	B3	B3	B3	B2	B3
chr1	50300000	50400000	B3	B3	B3	B3	B3	B3	B3	B2	B3
chr1	50400000	50500000	B3	B3	B3	B3	A2	B3	B3	B2	B3
chr1	50500000	50600000	B3	B3	B3	B3	B3	B3	B1	B1	B3
chr1	50600000	50700000	B3	B3	B3	B3	B3	B3	B1	B1	B3
chr1	50700000	50800000	B3	B3	B3	B3	A2	B3	B1	B1	B3
chr1	50800000	50900000	B1	B3	A2	B3	A2	A2	B1	B1	B3
chr1	50900000	51000000	A2	A2	A2	A2	A2	A2	A2	B1	A2
chr1	51000000	51100000	A2	A2	A2	A2	A2	A2	B1	B1	A2
chr1	51100000	51200000	A2	A2	A2	A2	A2	A2	B1	B1	A2
chr1	51200000	51300000	A2	A2	A2	A2	A2	A2	B3	B1	A2
chr1	51300000	51400000	A2	A2	A2	A2	A2	A2	A2	B1	A2
chr1	51400000	51500000	A2	A2	A2	A2	A2	A2	A2	A1	A2
chr1	51500000	51600000	A2	A2	A2	A2	A2	A2	B1	B1	A2
chr1	51600000	51700000	A2	A2	A2	A2	A2	A2	B1	B1	A2
chr1	51700000	51800000	A2	A2	A2	A2	A2	A2	A2	A1	A2
chr1	51800000	51900000	A2	A2	A2	A2	A2	A2	A2	B1	A2
chr1	51900000	52000000	A1	A1	A2	A2	A2	A2	A2	A2	A2
chr1	52000000	52100000	A1	A1	A2	A2	A2	A2	A2	A1	A2
chr1	52100000	52200000	A1	A1	A2	A2	A2	A2	A2	A2	A2
chr1	52200000	52300000	A2	A1	A2	A2	A2	A2	A2	A1	A2
chr1	52300000	52400000	A1	A1	A2	A2	A2	A2	A2	A1	A2
chr1	52400000	52500000	A1	A1	A1	A2	A2	A2	A2	B1	A2
chr1	52500000	52600000	A1	A1	A1	A1	A1	A1	A2	A1	A2
chr1	52600000	52700000	A1	A1	A2	A2	A2	A1	A2	B1	A2
chr1	52700000	52800000	A1	A1	A1	A2	A2	A1	A2	B1	A2
chr1	52800000	52900000	A1	A1	A1	A2	A1	A1	A2	A1	A2
chr1	52900000	53000000	A1	A1	A1	A1	A2	A1	A2	A1	A1
chr1	53000000	53100000	A1	A1	A1	A1	A2	A1	A2	A1	A2
chr1	53100000	53200000	A1	A1	A1	A1	A1	A1	A2	A1	A2
chr1	53200000	53300000	A1	A1	A1	A1	A2	A1	A2	A1	A1
chr1	53300000	53400000	A1	A1	A1	A2	A2	A1	A2	A1	A2
chr1	53400000	53500000	A1	A1	A1	A2	A2	A2	A2	B1	A2
chr1	53500000	53600000	B1	A1	A1	A2	A2	A2	B1	B1	A2
chr1	53600000	53700000	A1	A1	A1	A2	A2	A2	A2	A1	A2
chr1	53700000	53800000	A1	A1	A1	A2	A2	A2	A1	A1	A2
chr1	53800000	53900000	A1	A1	A1	A2	A2	A2	A2	B1	A2
chr1	53900000	54000000	B1	A1	A1	A2	A2	A2	A1	B1	A2
chr1	54000000	54100000	B1	A1	A1	A2	A2	A2	A1	B1	A2
chr1	54100000	54200000	B1	A1	A1	A2	A2	A2	A1	B1	A2
chr1	54200000	54300000	A1	A1	A1	A2	A2	A2	A2	B1	A2
chr1	54300000	54400000	A1	A1	A1	A1	A2	A2	A2	A1	A2
chr1	54400000	54500000	A1	A1	A1	A2	A2	A2	A2	A1	A2
chr1	54500000	54600000	A1	A1	A2	A2	A2	A2	A2	A1	A2
chr1	54600000	54700000	A1	A1	A1	A2	A2	A2	A1	A1	A2
chr1	54700000	54800000	A1	A1	A1	A1	A2	A2	A1	A1	A2
chr1	54800000	54900000	A1	A1	A1	A2	A1	A2	A2	A1	A2
chr1	54900000	55000000	A2	A1	A1	A2	A2	A1	A2	A1	A2
chr1	55000000	55100000	A1	A1	A1	A2	A2	A1	A1	B1	A2
chr1	55100000	55200000	A1	A2	A1	A2	A2	A2	A2	A1	A2
chr1	55200000	55300000	A1	A2	A2	A2	A2	A2	A2	A1	A2
chr1	55300000	55400000	A1	A2	A2	A2	A2	A2	B1	B1	A2
chr1	55400000	55500000	A2	A2	A2	A2	A2	A2	B1	B1	A2
chr1	55500000	55600000	A2	A2	A2	A2	A2	A2	A2	B1	A2
chr1	55600000	55700000	A2	A2	A2	A2	A2	A2	A2	A1	A2
chr1	55700000	55800000	B1	A2	A2	A2	A2	A2	B1	B1	A2
chr1	55800000	55900000	B1	B3	A2	A2	A2	A2	B1	B1	B3
chr1	55900000	56000000	B1	B3	A2	A2	A2	B3	B1	B1	B3
chr1	56000000	56100000	B3	B3	A2	A2	A2	B3	B2	B2	B3
chr1	56100000	56200000	B3	B3	A2	A2	A2	A2	B1	B1	B3
chr1	56200000	56300000	B3	B3	A2	A2	A2	B3	B2	B2	B3
chr1	56300000	56400000	B1	B3	A2	B3	A2	B3	B2	B1	B3
chr1	56400000	56500000	B1	B3	A2	A2	A2	B3	B2	B2	B3
chr1	56500000	56600000	A2	B3	A2	A2	A2	A2	B1	B2	B3
chr1	56600000	56700000	A2	B3	A2	B3	A2	A2	B1	B1	B3
chr1	56700000	56800000	B3	B3	A2	B3	A2	B3	B2	B2	B3
chr1	56800000	56900000	B1	B3	A2	A2	A2	A2	B1	B1	B3
chr1	56900000	57000000	A2	B3	A2	A2	A2	A2	B1	B1	A2
chr1	57000000	57100000	A2	B3	A2	A2	A2	A2	B1	B1	A2
chr1	57100000	57200000	B1	B3	A2	A2	A2	A2	B1	B1	A2
chr1	57200000	57300000	B3	B3	B3	B3	B3	B3	B3	B2	B3
chr1	57300000	57400000	B3	B3	B3	B3	B3	B3	B2	B2	B3
chr1	57400000	57500000	B3	B3	B3	B3	A2	B3	B2	B2	B3
chr1	57500000	57600000	B1	B3	B3	B3	A2	B3	B2	B2	B3
chr1	57600000	57700000	B3	B3	B3	B3	B3	A2	B2	B2	B3
chr1	57700000	57800000	B1	B3	B3	B3	B3	B3	B3	B2	B3
chr1	57800000	57900000	B3	B3	B3	B3	B3	B3	B2	B2	B3
chr1	57900000	58000000	B3	B3	A2	A2	A2	A2	B3	B2	B3
chr1	58000000	58100000	B3	B3	B3	B3	B3	B3	B2	B2	B3
chr1	58100000	58200000	B1	B3	B3	B3	B3	A2	B3	B2	B3
chr1	58200000	58300000	B3	B3	B3	B3	B3	A2	B3	B3	B3
chr1	58300000	58400000	B3	B3	B3	B3	B3	B3	B3	B1	B3
chr1	58400000	58500000	B3	B3	B3	B3	B3	A2	B1	B2	B3
chr1	58500000	58600000	B3	B3	B3	B3	B3	B3	B1	B1	B3
chr1	58600000	58700000	B3	B3	B3	B3	B3	B3	B3	B2	B3
chr1	58700000	58800000	B3	B3	B3	B3	A2	B3	B3	B1	B3
chr1	58800000	58900000	B3	B3	B3	B3	B3	B3	B3	B1	B3
chr1	58900000	59000000	A2	A2	A2	B3	A2	A2	A2	B1	B3
chr1	59000000	59100000	A2	A2	A2	A2	A2	A2	A2	B1	A2
chr1	59100000	59200000	A2	A2	A2	A2	A2	A2	A2	A2	A2
chr1	59200000	59300000	A2	A2	A2	A2	A2	A2	A2	A2	B3
chr1	59300000	59400000	A2	A2	A2	A2	A2	A2	A2	A2	B3
chr1	59400000	59500000	A2	A2	A2	A2	A2	A2	A2	A2	B3
chr1	59500000	59600000	A2	A2	A2	B3	A2	A2	A2	A2	B3
chr1	59600000	59700000	A2	A2	A2	B3	A2	A2	B1	A2	B3
chr1	59700000	59800000	A2	A2	A2	B3	A2	A2	A2	A2	B3
chr1	59800000	59900000	A2	A2	A2	B3	A2	A2	B3	A2	B3
chr1	59900000	60000000	A2	A2	A2	B3	A2	A2	B3	B1	B3
chr1	60000000	60100000	B3	B3	A2	B3	A2	A2	B3	A2	B3
chr1	60100000	60200000	A2	A2	A2	B3	A2	A2	A2	A2	B3
chr1	60200000	60300000	A2	B3	A2	A2	A2	A2	A2	A2	A2
chr1	60300000	60400000	B3	B3	B3	B3	A2	A2	A2	B1	B3
chr1	60400000	60500000	B3	B3	B3	B3	B3	B3	B3	B1	B3
chr1	60500000	60600000	B3	B3	B3	B3	A2	B3	B3	B3	B3
chr1	60600000	60700000	B3	B3	B3	B3	B3	B3	B3	B2	B3
chr1	60700000	60800000	B3	B3	B3	B3	B3	B3	B3	B2	B3
chr1	60800000	60900000	B3	B3	B3	B3	A2	B3	B3	B2	B3
chr1	60900000	61000000	B3	B3	B3	B3	A2	B3	B3	B3	B3
chr1	61000000	61100000	B3	B3	B3	B3	A2	B3	B3	B3	B3
chr1	61100000	61200000	B3	B3	B3	B3	A2	B3	B3	B3	B3
chr1	61200000	61300000	B3	B3	B3	B3	A2	B3	B3	B3	B3
chr1	61300000	61400000	B3	A2	B3	B3	A2	B3	A2	B1	B3
chr1	61400000	61500000	B3	A2	B3	B3	A2	A2	A2	B1	B3
chr1	61500000	61600000	B3	A2	A2	A2	A2	A2	A2	A2	A2
chr1	61600000	61700000	B3	A2	A2	A2	A2	A2	A2	B1	A2
chr1	61700000	61800000	A2	A2	A2	A2	A2	A2	A2	B1	A2
chr1	61800000	61900000	B3	A2	B3	A2	A2	A2	A2	B1	A2
chr1	61900000	62000000	B3	A2	B3	B3	A2	A2	A2	B1	A2
chr1	62000000	62100000	B3	B3	A2	A2	A2	A2	A2	B1	A2
chr1	62100000	62200000	A2	A2	A2	A2	A2	A2	A2	A2	A2
chr1	62200000	62300000	A2	A2	A2	A2	A2	A2	A2	A2	A2
chr1	62300000	62400000	A2	A2	A2	A2	A2	A2	B3	B1	A2
chr1	62400000	62500000	A2	A2	A2	A2	A2	A2	B3	B1	A2
chr1	62500000	62600000	A2	A2	A2	A2	A2	A2	B3	B1	A2
chr1	62600000	62700000	A2	A2	A2	A2	A2	A1	A2	A2	A2
chr1	62700000	62800000	B1	A2	A2	A2	A2	A2	A2	A2	A2
chr1	62800000	62900000	A2	A2	A2	A2	A2	A2	A2	A2	A2
chr1	62900000	63000000	A2	A2	A2	A2	A2	A2	A2	A2	A2
chr1	63000000	63100000	A2	A2	A2	A2	A2	A2	A2	A2	A2
chr1	63100000	63200000	A2	A2	A2	A1	A2	A2	A2	A2	A2
chr1	63200000	63300000	A2	A2	A2	A2	A2	A2	A2	A2	A2
chr1	63300000	63400000	A2	A2	A2	A2	A2	A2	A2	B1	A2
chr1	63400000	63500000	B3	A2	B3	A2	A2	B3	B3	B3	A2
chr1	63500000	63600000	B3	B3	B3	A2	A2	B3	B3	B2	A2
chr1	63600000	63700000	B3	A2	B3	A2	A2	A2	B3	B3	A2
chr1	63700000	63800000	A2	A2	A2	A2	A2	A2	B3	A2	A2
chr1	63800000	63900000	A2	A2	A2	A2	A2	A2	A2	A2	A2
chr1	63900000	64000000	A2	A2	A2	A2	A2	A2	A2	A2	A2
chr1	64000000	64100000	A2	A2	A2	A2	A2	A2	A2	A2	A2
chr1	64100000	64200000	A2	A2	A2	A2	A2	A2	B3	A2	A2
chr1	64200000	64300000	B3	B3	A2	A2	A2	A2	A2	A2	B3
chr1	64300000	64400000	B3	B3	A2	B3	A2	A2	B3	B3	B3
chr1	64400000	64500000	B3	B3	A2	A2	A2	A2	A2	A2	B3
chr1	64500000	64600000	B3	B3	A2	A2	A2	A2	B3	A2	B3
chr1	64600000	64700000	A2	B3	A2	A2	A2	A2	B3	A2	B3
chr1	64700000	64800000	B3	A2	A2	A2	A2	A2	B3	A2	B3
chr1	64800000	64900000	B3	A2	A2	A2	A2	A2	B3	A2	A2
chr1	64900000	65000000	B3	A2	A2	A2	A2	A2	A2	A2	A2
chr1	65000000	65100000	B3	A2	A2	A2	A2	A2	B3	A2	A2
chr1	65100000	65200000	B3	A2	A2	A2	A2	A2	A2	A2	A2
chr1	65200000	65300000	B3	A2	A2	A2	A2	A2	A2	A2	A2
chr1	65300000	65400000	A2	A2	A2	A2	A2	A2	A2	A2	A2
chr1	65400000	65500000	A2	A2	A2	A2	A2	A2	A2	A2	A2
chr1	65500000	65600000	A2	A2	A2	A2	A2	A2	A2	A2	A2
chr1	65600000	65700000	A2	A2	A2	A2	A2	A2	A2	A2	A2
chr1	65700000	65800000	A2	A2	A2	A2	A2	A2	A2	A2	A2
chr1	65800000	65900000	A2	A2	B3	A2	A2	B3	A2	A2	B3
chr1	65900000	66000000	B3	A2	B3	A2	A2	A2	B3	A2	A2
chr1	66000000	66100000	B3	A2	B3	A2	A2	B3	B3	B3	B3
chr1	66100000	66200000	B3	A2	B3	B3	A2	B3	B3	B3	B3
chr1	66200000	66300000	B3	B3	A2	B3	A2	B3	B3	B3	B3
chr1	66300000	66400000	B3	B3	A2	B3	A2	B3	B3	B3	B3
chr1	66400000	66500000	B3	B3	B3	A2	A2	B3	B3	A2	B3
chr1	66500000	66600000	B3	B3	B3	A2	A2	B3	B3	A2	B3
chr1	66600000	66700000	B3	B3	B3	A2	A2	B3	B3	A2	B3
chr1	66700000	66800000	A2	B3	A2	A2	A2	B3	A2	A2	B3
chr1	66800000	66900000	A2	B3	A2	A2	A2	B3	A2	A2	B3
chr1	66900000	67000000	B3	B3	A2	A2	A2	B3	A2	A2	B3
chr1	67000000	67100000	B3	B3	A2	A2	A2	A2	A2	A2	A2
chr1	67100000	67200000	B3	A2	A2	B3	A2	B3	A2	A2	B3
chr1	67200000	67300000	B3	A2	A2	A2	A2	A2	A2	A2	A2
chr1	67300000	67400000	A2	A2	A2	A2	A2	A2	A2	A2	A2
chr1	67400000	67500000	A2	A2	A2	A2	A2	A2	A2	A2	A2
chr1	67500000	67600000	A2	A2	A2	A2	A2	A2	A2	A2	A2
chr1	67600000	67700000	A2	A2	A2	A2	A2	A2	A2	A2	A2
chr1	67700000	67800000	A2	A2	A2	A2	A2	A2	A2	A2	A2
chr1	67800000	67900000	A2	A2	A2	A2	A2	A2	A2	A2	A2
chr1	67900000	68000000	A2	A2	A2	A2	A2	A2	A2	A2	A2
chr1	68000000	68100000	A2	A2	A2	A2	A2	A2	A2	A2	A2
chr1	68100000	68200000	A2	A2	A2	A2	A2	A2	A2	A2	A2
chr1	68200000	68300000	A2	A2	A2	A2	A2	A2	A2	A2	B3
chr1	68300000	68400000	B3	A2	A2	B3	A2	A2	B3	B3	A2
chr1	68400000	68500000	B3	A2	A2	A2	A2	A2	B3	B3	B3
chr1	68500000	68600000	B3	B3	A2	B3	A2	A2	B3	B3	B3
chr1	68600000	68700000	B3	B3	A2	A2	A2	A2	B3	B3	A2
chr1	68700000	68800000	B3	A2	A2	A2	A2	A2	B3	B3	A2
chr1	68800000	68900000	B3	B3	A2	A2	A2	A2	B3	B3	A2
chr1	68900000	69000000	B3	B3	B3	B3	A2	A2	B3	B3	B3
chr1	69000000	69100000	B3	B3	B3	B3	B3	B3	B3	B3	B3
chr1	69100000	69200000	B3	B3	B3	B3	A2	B3	B3	B3	B3
chr1	69200000	69300000	B3	B3	B3	B3	B3	B3	B3	B3	B3
chr1	69300000	69400000	B3	B3	B3	B3	B3	B3	B3	B3	B3
chr1	69400000	69500000	B3	B3	B3	B3	B3	B3	B3	B3	B3
chr1	69500000	69600000	B3	B3	B3	B3	B3	B3	B3	B3	B3
chr1	69600000	69700000	B3	B3	B3	B3	B3	B3	B3	B3	A2
chr1	69700000	69800000	B3	B3	B3	B3	B3	B3	B3	B3	B3
chr1	69800000	69900000	B3	B3	B3	B3	B3	B3	B3	B3	B3
chr1	69900000	70000000	B3	B3	B3	B3	B3	B3	B3	B3	B3
chr1	70000000	70100000	B3	B3	B3	B3	B3	B3	B3	B3	B3
chr1	70100000	70200000	B3	B3	B3	B3	B3	B3	B3	B3	B3
chr1	70200000	70300000	B3	B3	B3	B3	B3	B3	B3	B3	B3
chr1	70300000	70400000	B3	B3	B3	B3	B3	B3	B3	B3	B3
chr1	70400000	70500000	B3	B3	B3	A2	B3	B3	B3	B3	A2
chr1	70500000	70600000	B3	A2	A2	A2	A2	B3	B3	B3	A2
chr1	70600000	70700000	A2	A2	A2	A2	A2	A2	A2	A2	A2
chr1	70700000	70800000	A2	A2	A2	A2	A2	A2	A2	A2	A2
chr1	70800000	70900000	A2	A2	A2	A2	A2	A2	A2	A2	A2
chr1	70900000	71000000	A2	A2	B3	A2	A2	A2	B3	A2	A2
chr1	71000000	71100000	B3	A2	B3	B3	B3	B3	B3	B3	A2
chr1	71100000	71200000	B3	A2	B3	B3	B3	B3	B3	B3	B3
chr1	71200000	71300000	B3	A2	B3	B3	B3	B3	B3	B3	B3
chr1	71300000	71400000	B3	A2	B3	B3	B3	B3	B3	B3	A2
chr1	71400000	71500000	B3	A2	B3	B3	B3	B3	B3	B3	A2
chr1	71500000	71600000	B3	A2	B3	B3	A2	B3	B3	A2	B3
chr1	71600000	71700000	B3	B3	B3	B3	B3	B3	B3	B3	B3
chr1	71700000	71800000	B3	B3	B3	B3	B3	B3	B3	B3	B3
chr1	71800000	71900000	B3	B3	B3	B3	B3	B3	B3	B3	B3
chr1	71900000	72000000	B3	B3	B3	B3	B3	B3	B3	B3	B3
chr1	72000000	72100000	B3	B3	B3	B3	A2	B3	B3	B3	B3
chr1	72100000	72200000	B3	B3	A2	B3	B3	B3	B3	B3	B3
chr1	72200000	72300000	B3	B3	B3	B3	A2	B3	B3	B3	B3
chr1	72300000	72400000	B3	B3	B3	B3	A2	B3	B3	B3	A2
chr1	72400000	72500000	B3	B3	B3	B3	A2	B3	B3	B3	A2
chr1	72500000	72600000	B3	B3	B3	B3	A2	B3	B3	B3	A2
chr1	72600000	72700000	B3	B3	B3	B3	A2	B3	B3	B3	B3
chr1	72700000	72800000	B3	B3	B3	B3	A2	B3	B3	B3	B3
chr1	72800000	72900000	B3	B3	B3	B3	A2	A2	B3	B3	B3
chr1	72900000	73000000	B3	B3	B3	B3	B3	B3	B3	B3	B3
chr1	73000000	73100000	B3	B3	B3	B3	B3	B3	B3	B3	B3
chr1	73100000	73200000	B3	B3	B3	B3	B3	B3	B3	B3	B3
chr1	73200000	73300000	B3	B3	B3	B3	B3	B3	B3	B3	B3
chr1	73300000	73400000	B3	B3	B3	B3	B3	B3	B3	B3	B3
chr1	73400000	73500000	B3	B3	B3	B3	B3	B3	B3	B3	A2
chr1	73500000	73600000	B3	B3	B3	B3	B3	B3	B3	B3	B3
chr1	73600000	73700000	B3	B3	B3	B3	B3	B3	B3	B3	B3
chr1	73700000	73800000	B3	B3	B3	B3	B3	B3	B3	B3	B3
chr1	73800000	73900000	B3	B3	B3	B3	B3	B3	B3	B3	B3
chr1	73900000	74000000	B3	B3	B3	B3	B3	B3	B3	B3	B3
chr1	74000000	74100000	B3	B3	B3	B3	B3	B3	B3	B3	B3
chr1	74100000	74200000	B3	B3	B3	B3	B3	B3	B3	B3	B3
chr1	74200000	74300000	B3	B3	B3	B3	B3	B3	B3	B3	B3
chr1	74300000	74400000	B3	B3	B3	B3	B3	B3	B3	B3	B3
chr1	74400000	74500000	B3	B3	B3	B3	B3	B3	B3	B3	B3
chr1	74500000	74600000	B3	B3	B3	B3	B3	B3	B3	B3	B3
chr1	74600000	74700000	B3	B3	B3	B3	B3	B3	B3	B3	B3
chr1	74700000	74800000	B3	B3	B3	B3	B3	B3	B3	B3	B3
chr1	74800000	74900000	B3	B3	B3	B3	B3	B3	B3	B3	B3
chr1	74900000	75000000	B3	B3	B3	B3	B3	B3	B3	B3	B3
chr1	75000000	75100000	B3	B3	B3	B3	B3	B3	B3	B3	B3
chr1	75100000	75200000	B3	B3	B3	B3	B3	B3	B3	B3	B3
chr1	75200000	75300000	B3	B3	B3	B3	A2	B3	B3	B3	B3
chr1	75300000	75400000	B3	B3	B3	B3	B3	B3	B3	B3	B3
chr1	75400000	75500000	B3	B3	B3	B3	B3	B3	B3	B3	B3
chr1	75500000	75600000	B3	B3	B3	B3	B3	B3	B3	B3	B3
chr1	75600000	75700000	B3	B3	B3	B3	B3	B3	B3	B3	B3
chr1	75700000	75800000	B3	B3	B3	B3	A2	B3	B3	B3	B3
chr1	75800000	75900000	B3	A2	B3	B3	B3	B3	B3	B3	B3
chr1	75900000	76000000	B3	A2	B3	B3	A2	A2	B3	B3	B3
chr1	76000000	76100000	B3	A2	B3	B3	A2	B3	B3	B3	B3
chr1	76100000	76200000	B3	A2	B3	B3	A2	B3	B3	A2	A2
chr1	76200000	76300000	A2	A2	A2	A2	A2	A2	B3	A2	A2
chr1	76300000	76400000	B3	B3	B3	B3	A2	A2	B3	B3	B3
chr1	76400000	76500000	A2	B3	B3	B3	A2	B3	B3	A2	B3
chr1	76500000	76600000	B3	B3	B3	B3	A2	B3	B3	A2	B3
chr1	76600000	76700000	B3	B3	B3	B3	A2	B3	B3	A2	B3
chr1	76700000	76800000	B3	B3	B3	B3	A2	B3	B3	A2	B3
chr1	76800000	76900000	B3	B3	B3	B3	A2	B3	B3	B3	B3
chr1	76900000	77000000	B3	B3	B3	B3	A2	B3	B3	B3	B3
chr1	77000000	77100000	B3	B3	B3	B3	A2	B3	B3	B3	B3
chr1	77100000	77200000	B3	B3	B3	B3	B3	B3	B3	B3	B3
chr1	77200000	77300000	B3	B3	B3	B3	B3	B3	B3	B3	B3
chr1	77300000	77400000	B3	B3	B3	B3	A2	B3	B3	B3	B3
chr1	77400000	77500000	B3	B3	B3	B3	B3	B3	B3	B3	B3
chr1	77500000	77600000	B3	B3	B3	B3	A2	B3	B3	B3	B3
chr1	77600000	77700000	B3	B3	A2	A2	A2	A2	B3	A2	B3
chr1	77700000	77800000	B3	B3	A2	B3	A2	B3	B3	A2	B3
chr1	77800000	77900000	B3	B3	A2	B3	A2	B3	B3	A2	B3
chr1	77900000	78000000	B3	A2	A2	A2	A2	A2	B3	A2	B3
chr1	78000000	78100000	A2	A2	A2	A2	A2	A2	A2	A2	A2
chr1	78100000	78200000	A2	A2	A2	A2	A2	A2	A2	A2	A2
chr1	78200000	78300000	A2	A2	A2	A2	A2	A2	A2	A2	A2
chr1	78300000	78400000	A2	A2	A2	A2	A2	A2	A2	A2	A2
chr1	78400000	78500000	A2	A2	A2	A2	A2	A2	A2	A2	A2
chr1	78500000	78600000	B3	A2	A2	A2	A2	A2	B3	A2	A2
chr1	78600000	78700000	B3	B3	A2	A2	A2	A2	B3	B3	B3
chr1	78700000	78800000	B3	B3	A2	A2	B3	A2	B3	B3	B3
chr1	78800000	78900000	B3	B3	A2	B3	B3	A2	B3	B3	B3
chr1	78900000	79000000	B3	B3	A2	A2	B3	B3	B3	B3	B3
chr1	79000000	79100000	B3	B3	B3	B3	A2	A2	B3	B3	B3
chr1	79100000	79200000	B3	B3	A2	B3	A2	B3	B3	B3	B3
chr1	79200000	79300000	B3	B3	A2	A2	A2	B3	B3	B3	B3
chr1	79300000	79400000	B3	B3	B3	B3	A2	B3	B3	B3	B3
chr1	79400000	79500000	B3	B3	B3	A2	A2	B3	B3	B3	B3
chr1	79500000	79600000	B3	B3	A2	B3	A2	B3	B3	B3	B3
chr1	79600000	79700000	B3	B3	A2	B3	A2	B3	B3	B3	B3
chr1	79700000	79800000	B3	B3	B3	B3	A2	B3	B3	B3	B3
chr1	79800000	79900000	B3	B3	B3	B3	B3	B3	B3	B3	B3
chr1	79900000	80000000	B3	B3	B3	B3	B3	B3	B3	B3	B3
chr1	80000000	80100000	B3	B3	B3	B3	B3	B3	B3	B3	B3
chr1	80100000	80200000	B3	B3	B3	B3	B3	B3	B3	B3	B3
chr1	80200000	80300000	B3	B3	B3	B3	A2	B3	B3	B3	B3
chr1	80300000	80400000	B3	B3	B3	B3	B3	B3	B3	B3	B3
chr1	80400000	80500000	B3	B3	B3	B3	B3	B3	B3	B3	B3
chr1	80500000	80600000	B3	B3	B3	B3	B3	B3	B3	B3	B3
chr1	80600000	80700000	B3	B3	B3	B3	A2	B3	B3	B3	B3
chr1	80700000	80800000	B3	B3	B3	B3	B3	B3	B3	B3	B3
chr1	80800000	80900000	B3	B3	B3	B3	B3	B3	B3	B3	B3
chr1	80900000	81000000	B3	B3	B3	B3	B3	B3	B3	B3	B3
chr1	81000000	81100000	B3	B3	B3	B3	B3	B3	B3	B3	B3
chr1	81100000	81200000	B3	B3	B3	B3	A2	B3	B3	B3	B3
chr1	81200000	81300000	B3	B3	B3	B3	B3	B3	B3	B3	B3
chr1	81300000	81400000	B3	B3	B3	B3	B3	B3	B3	B3	B3
chr1	81400000	81500000	B3	B3	B3	B3	B3	B3	B3	B3	B3
chr1	81500000	81600000	B3	B3	A2	B3	A2	B3	B3	B3	A2
chr1	81600000	81700000	B3	B3	A2	A2	A2	B3	B3	B3	A2
chr1	81700000	81800000	B3	B3	B3	B3	A2	B3	B3	B3	A2
chr1	81800000	81900000	B3	B3	B3	B3	B3	B3	B3	B3	B3
chr1	81900000	82000000	B3	B3	B3	B3	A2	A2	B3	B3	A2
chr1	82000000	82100000	B3	B3	B3	B3	A2	A2	B3	B3	A2
chr1	82100000	82200000	A2	B3	A2	A2	A2	A2	B3	B3	A2
chr1	82200000	82300000	B3	B3	A2	A2	A2	A2	B3	B3	A2
chr1	82300000	82400000	B3	B3	B3	B3	A2	A2	B3	B3	A2
chr1	82400000	82500000	B3	B3	B3	B3	A2	A2	B3	B3	A2
chr1	82500000	82600000	B3	B3	B3	B3	B3	B3	B3	B3	B3
chr1	82600000	82700000	B3	B3	B3	B3	B3	B3	B3	B3	B3
chr1	82700000	82800000	B3	B3	B3	B3	B3	B3	B3	B3	B3
chr1	82800000	82900000	B3	B3	B3	B3	B3	B3	B3	B3	B3
chr1	82900000	83000000	B3	B3	B3	B3	B3	B3	B3	B3	B3
chr1	83000000	83100000	B3	B3	B3	B3	A2	B3	B3	B3	B3
chr1	83100000	83200000	B3	B3	B3	B3	A2	B3	B3	B3	B3
chr1	83200000	83300000	B3	B3	B3	B3	A2	B3	B3	B3	B3
chr1	83300000	83400000	B3	B3	B3	B3	A2	B3	B3	B3	A2
chr1	83400000	83500000	B3	B3	B3	B3	B3	B3	B3	B3	B3
chr1	83500000	83600000	B3	B3	B3	B3	B3	B3	B3	B3	B3
chr1	83600000	83700000	B3	B3	B3	B3	B3	B3	B3	B3	B3
chr1	83700000	83800000	B3	B3	B3	B3	B3	B3	B3	B3	A2
chr1	83800000	83900000	B3	B3	B3	B3	B3	B3	B3	B3	B3
chr1	83900000	84000000	A2	B3	B3	B3	B3	B3	B3	A2	B3
chr1	84000000	84100000	B3	B3	B3	B3	B3	B3	B3	A2	B3
chr1	84100000	84200000	B3	B3	B3	B3	B3	B3	B3	A2	B3
chr1	84200000	84300000	B3	B3	B3	B3	B3	B3	B3	B3	B3
chr1	84300000	84400000	B3	B3	A2	B3	A2	B3	B3	B3	B3
chr1	84400000	84500000	B3	A2	A2	B3	A2	A2	B3	A2	A2
chr1	84500000	84600000	B3	A2	A2	B3	A2	A2	B3	A2	B3
chr1	84600000	84700000	B3	B3	A2	B3	A2	A2	A2	A2	A2
chr1	84700000	84800000	B3	A2	A2	A2	A2	A2	A2	A2	B3
chr1	84800000	84900000	B3	A2	A2	B3	A2	A2	B3	A2	A2
chr1	84900000	85000000	A2	A2	A2	A2	A2	A2	A2	A2	A2
chr1	85000000	85100000	A2	A2	A2	A2	A2	A2	A2	A2	A2
chr1	85100000	85200000	A2	A2	A2	A2	A2	A2	A2	A2	A2
chr1	85200000	85300000	B3	B3	A2	A2	A2	A2	B3	A2	A2
chr1	85300000	85400000	A2	A2	A2	A2	A2	A2	A2	A2	A2
chr1	85400000	85500000	A2	B3	A2	A2	A2	A2	A2	A2	A2
chr1	85500000	85600000	A2	A2	A2	A2	A2	A2	B3	A2	A2
chr1	85600000	85700000	A2	A2	A2	A2	A2	A2	B3	A2	A2
chr1	85700000	85800000	A2	A2	A2	A2	A2	A2	A2	A2	A2
chr1	85800000	85900000	B3	B3	A2	A2	A2	A2	B3	B3	A2
chr1	85900000	86000000	B3	B3	A2	A2	A2	A2	B3	B3	A2
chr1	86000000	86100000	B3	B3	A2	A2	A2	A2	B3	B3	A2
chr1	86100000	86200000	B3	A2	A2	A2	A2	A2	A2	A2	A2
chr1	86200000	86300000	B3	B3	A2	B3	A2	A2	B3	B3	A2
chr1	86300000	86400000	B3	B3	A2	B3	A2	A2	B3	B3	A2
chr1	86400000	86500000	A2	B3	A2	B3	B3	B3	A2	B3	A2
chr1	86500000	86600000	B3	B3	A2	B3	A2	B3	B3	B3	A2
chr1	86600000	86700000	A2	B3	A2	B3	A2	A2	A2	B3	A2
chr1	86700000	86800000	B3	B3	A2	B3	A2	B3	B3	B3	B3
chr1	86800000	86900000	B3	B3	A2	B3	A2	A2	B3	A2	A2
chr1	86900000	87000000	B3	A2	A2	A2	A2	A2	B3	A2	A2
chr1	87000000	87100000	B3	B3	B3	B3	A2	A2	B3	B3	A2
chr1	87100000	87200000	B3	A2	A2	A2	A2	A2	A2	A2	A2
chr1	87200000	87300000	A2	A2	A2	A2	A2	A2	A2	A2	A2
chr1	87300000	87400000	A2	A2	A2	A2	A2	A2	A2	A2	A2
chr1	87400000	87500000	A2	A2	A2	A2	A2	A2	B3	A2	A2
chr1	87500000	87600000	A2	A2	A2	A2	A2	A2	B3	A2	A2
chr1	87600000	87700000	B3	B3	A2	B3	A2	B3	A2	B3	B3
chr1	87700000	87800000	B3	B3	A2	B3	A2	B3	B3	A2	A2
chr1	87800000	87900000	A2	A2	A2	A2	A2	B3	B3	A2	A2
chr1	87900000	88000000	A2	B3	B3	B3	B3	B3	B3	B3	A2
chr1	88000000	88100000	B3	B3	A2	B3	A2	A2	B3	B3	A2
chr1	88100000	88200000	B3	B3	A2	A2	A2	B3	B3	B3	A2
chr1	88200000	88300000	B3	B3	A2	A2	A2	B3	B3	B3	A2
chr1	88300000	88400000	B3	B3	A2	B3	A2	B3	B3	B3	A2
chr1	88400000	88500000	B3	B3	A2	B3	B3	B3	B3	B3	A2
chr1	88500000	88600000	B3	B3	B3	B3	B3	B3	B3	B3	A2
chr1	88600000	88700000	B3	B3	B3	B3	B3	B3	B3	B3	A2
chr1	88700000	88800000	B3	B3	B3	B3	B3	B3	B3	B3	A2
chr1	88800000	88900000	B3	B3	B3	B3	B3	B3	B3	B3	A2
chr1	88900000	89000000	B3	B3	B3	B3	B3	B3	B3	B3	A2
chr1	89000000	89100000	B3	B3	B3	A2	A2	B3	B3	B3	A2
chr1	89100000	89200000	A2	A2	A2	A2	A2	A2	A2	A2	A2
chr1	89200000	89300000	A2	A2	A2	A2	A2	A2	A2	A2	A2
chr1	89300000	89400000	A2	A2	A2	A2	A2	A2	A2	A2	A2
chr1	89400000	89500000	A2	A2	A2	A2	A2	B1	A2	A2	A2
chr1	89500000	89600000	A2	B3	B3	B3	A2	A2	A2	A2	B3
chr1	89600000	89700000	A2	B3	B3	B3	B3	B3	A2	A2	B3
chr1	89700000	89800000	A2	B3	B3	B3	B3	B3	A2	A2	B3
chr1	89800000	89900000	B3	B3	B3	B3	B3	B3	A2	A2	B3
chr1	89900000	90000000	A2	A2	B3	B3	A2	A2	A2	A2	B3
chr1	90000000	90100000	A2	A2	B3	A2	A2	A2	A2	A2	A2
chr1	90100000	90200000	A2	A2	A2	A2	A2	A2	A2	A2	A2
chr1	90200000	90300000	A2	A2	A2	A2	A2	A2	A2	A2	A2
chr1	90300000	90400000	A2	A1	A2	A2	A2	A2	A2	A2	A2
chr1	90400000	90500000	A2	A2	A2	A2	A2	A2	A2	A2	A2
chr1	90500000	90600000	B3	A2	B3	B3	A2	A2	B3	A2	A2
chr1	90600000	90700000	B3	B3	B3	B3	B3	B3	B3	B3	B3
chr1	90700000	90800000	B3	B3	B3	B3	B3	B3	B3	B3	B3
chr1	90800000	90900000	B3	B3	B3	B3	B3	B3	B3	B3	B3
chr1	90900000	91000000	B3	B3	B3	B3	B3	B3	B3	B3	B3
chr1	91000000	91100000	B3	B3	B3	B3	B3	B3	B3	B3	B3
chr1	91100000	91200000	B3	B3	B3	B3	A2	B3	B3	B3	A2
chr1	91200000	91300000	B3	A2	B3	A2	A2	B3	B3	A2	A2
chr1	91300000	91400000	A2	A2	A2	A2	A2	A2	A2	A2	A2
chr1	91400000	91500000	A2	A2	A2	A2	A2	A2	A2	A2	A2
chr1	91500000	91600000	A2	A2	A2	A2	A2	A2	B3	A2	A2
chr1	91600000	91700000	B3	B1	B3	A2	A2	A2	B3	B3	A2
chr1	91700000	91800000	B3	A2	B3	A2	A2	B3	B3	B3	A2
chr1	91800000	91900000	B2	A2	B3	A2	A2	B3	B3	B3	B3
chr1	91900000	92000000	A2	A2	A2	A2	A2	B1	A2	A2	A2
chr1	92000000	92100000	A2	A1	A2	A2	A2	A2	A2	A2	A2
chr1	92100000	92200000	A2	A1	A2	A2	A2	A2	B3	A2	A2
chr1	92200000	92300000	A2	A1	A2	A2	A2	A2	A2	A2	A2
chr1	92300000	92400000	A2	A1	A2	A2	A2	A2	A2	A2	A2
chr1	92400000	92500000	B1	A2	A2	A2	A2	A2	A2	A2	A2
chr1	92500000	92600000	A2	A2	A2	A2	A2	A2	A2	A2	A2
chr1	92600000	92700000	A2	A2	A2	A2	A2	A2	B3	A2	A2
chr1	92700000	92800000	A2	A2	A2	A2	A2	A2	A2	A2	A2
chr1	92800000	92900000	A2	A1	A2	A2	A2	A2	A2	A2	A2
chr1	92900000	93000000	A2	A1	A2	A2	A2	A2	A2	A2	A2
chr1	93000000	93100000	A2	A2	A2	A2	A2	A2	A2	A2	A2
chr1	93100000	93200000	A2	A1	A2	A2	A2	A2	B3	A2	A2
chr1	93200000	93300000	A2	A1	A1	A2	A2	A2	A2	A2	A2
chr1	93300000	93400000	A2	A1	A2	A2	A2	A2	A2	A2	A2
chr1	93400000	93500000	A2	A1	A2	A2	A2	A2	A2	A2	A2
chr1	93500000	93600000	A2	A1	A1	A2	A2	A2	A2	A2	A2
chr1	93600000	93700000	A2	A1	A1	A2	A2	A2	A2	A2	A2
chr1	93700000	93800000	A2	A1	A2	A2	A2	A2	A2	A2	A2
chr1	93800000	93900000	A2	A2	A2	A2	A2	A2	A2	A2	A2
chr1	93900000	94000000	A2	A2	A2	A2	A2	A2	A2	A2	A2
chr1	94000000	94100000	A2	A1	A1	A2	A2	A2	A2	A2	A2
chr1	94100000	94200000	A2	A1	A1	A2	A1	A2	A2	A2	A2
chr1	94200000	94300000	B1	A2	A1	A2	A1	A2	A2	A2	A2
chr1	94300000	94400000	A2	A2	A2	A2	A2	A2	A2	A2	A2
chr1	94400000	94500000	B1	B1	A2	A2	A2	A2	A2	B3	B3
chr1	94500000	94600000	B1	B1	A2	A2	A2	A2	A2	A2	B3
chr1	94600000	94700000	B3	B1	A2	A2	A2	A2	A2	A2	A2
chr1	94700000	94800000	B3	B1	A2	A2	A2	A2	A2	A2	B3
chr1	94800000	94900000	A2	A2	A2	A2	A2	A2	A2	A2	A2
chr1	94900000	95000000	B3	A2	A2	A2	A2	A2	A2	A2	A2
chr1	95000000	95100000	B3	B1	A2	A2	A2	A2	A2	B3	A2
chr1	95100000	95200000	B3	B1	A1	A2	A2	A2	A2	B3	A2
chr1	95200000	95300000	B3	A2	A2	A2	A2	A2	A2	B3	A2
chr1	95300000	95400000	B3	A2	A2	A2	A2	A2	A2	A2	A2
chr1	95400000	95500000	A2	A2	A2	A2	A2	A2	A2	A2	A2
chr1	95500000	95600000	A2	A2	A2	A2	A2	A2	B3	A2	A2
chr1	95600000	95700000	B3	A2	B3	A2	A2	A2	B3	B3	A2
chr1	95700000	95800000	B3	B3	B3	B3	A2	A2	B3	B3	A2
chr1	95800000	95900000	B3	B3	B3	B3	B3	B3	B3	B3	B3
chr1	95900000	96000000	B3	B3	B3	B3	B3	B3	B3	B3	B3
chr1	96000000	96100000	B2	B3	B3	B3	B3	B3	B3	B3	B3
chr1	96100000	96200000	B2	B3	B3	B3	B3	B3	B3	B3	B3
chr1	96200000	96300000	B2	B3	B3	B3	B3	B3	B3	B3	A2
chr1	96300000	96400000	B3	B3	B3	B3	B3	B3	B3	B3	A2
chr1	96400000	96500000	B2	B3	B3	B3	B3	B3	B3	B3	A2
chr1	96500000	96600000	B2	B3	B3	B3	B3	B3	B3	B3	B3
chr1	96600000	96700000	B3	B3	B3	B3	B3	B3	B3	B3	A2
chr1	96700000	96800000	B3	B3	B3	B3	B3	B3	B3	B3	A2
chr1	96800000	96900000	B2	B3	A2	B3	A2	A2	B3	B3	A2
chr1	96900000	97000000	B3	B3	B3	B3	A2	B1	B3	B3	A2
chr1	97000000	97100000	B3	B3	B3	B3	A2	A2	B3	B3	A2
chr1	97100000	97200000	B3	B3	A2	A2	A2	A2	B3	A2	A2
chr1	97200000	97300000	A2	A2	A2	A2	A2	A2	A2	A2	A2
chr1	97300000	97400000	B3	B3	A2	B3	A2	B3	B3	B3	B3
chr1	97400000	97500000	B3	B3	A2	B3	A2	A2	B3	B3	B3
chr1	97500000	97600000	B3	B3	B3	B3	A2	B3	B3	B3	B3
chr1	97600000	97700000	B3	B3	A2	B3	A2	B3	B3	B3	B3
chr1	97700000	97800000	B3	B3	A2	B3	A2	B3	B3	B3	B3
chr1	97800000	97900000	B3	B3	A2	B3	A2	B3	B3	B3	B3
chr1	97900000	98000000	A2	B3	A2	A2	A2	A2	B3	B3	A2
chr1	98000000	98100000	B3	B3	A2	B3	A2	B3	B3	B3	B3
chr1	98100000	98200000	B3	B3	A2	A2	A2	B3	B3	B3	B3
chr1	98200000	98300000	B3	B3	A2	A2	A2	B3	B3	A2	B3
chr1	98300000	98400000	B3	B3	A2	A2	A2	A2	B3	A2	B3
chr1	98400000	98500000	B3	B3	A2	A2	A2	B1	B3	A2	B3
chr1	98500000	98600000	B3	B3	A2	B3	A2	B3	B3	B3	B3
chr1	98600000	98700000	B3	B3	B3	B3	A2	B3	B3	B3	B3
chr1	98700000	98800000	B3	B3	A2	A2	A2	A2	B3	B3	B3
chr1	98800000	98900000	B3	B3	A2	B3	A2	B3	B3	B3	B3
chr1	98900000	99000000	B3	B3	B3	B3	B3	B3	B3	B3	B3
chr1	99000000	99100000	B3	B3	B3	B3	B3	B3	B3	B3	B3
chr1	99100000	99200000	B3	B3	B3	B3	A2	A2	B3	B3	A2
chr1	99200000	99300000	B3	B3	B3	B3	A2	B3	B3	B3	B3
chr1	99300000	99400000	B3	B3	B3	B3	A2	B3	B3	A2	B3
chr1	99400000	99500000	B3	B3	B3	B3	B3	B3	B3	B3	B3
chr1	99500000	99600000	B3	B3	B3	B3	B3	B3	B3	B3	B3
chr1	99600000	99700000	B3	B3	B3	B3	B3	B3	B3	B3	A2
chr1	99700000	99800000	B3	B3	B3	B3	B3	B3	B3	B3	B3
chr1	99800000	99900000	B3	B3	B3	B3	B3	B3	B3	B3	B3
chr1	99900000	100000000	B3	B3	B3	B3	A2	A2	B3	B3	B3
chr1	100000000	100100000	B3	A2	A2	A2	A2	B1	B3	B3	A2
chr1	100100000	100200000	B3	A2	A2	A2	A2	A2	B3	B3	A2
chr1	100200000	100300000	A2	A2	A2	A2	A2	B1	B3	A2	A2
chr1	100300000	100400000	A2	A2	A2	A2	A2	A2	A2	A2	A2
chr1	100400000	100500000	A2	A2	A2	A2	A2	A2	A2	A2	A2
chr1	100500000	100600000	A2	A2	A2	A2	A2	A2	A2	A2	A2
chr1	100600000	100700000	A2	A2	A2	A2	A2	A2	A2	A2	A2
chr1	100700000	100800000	A2	A1	A2	A2	A2	A2	A2	A2	A2
chr1	100800000	100900000	A2	A2	A2	A2	A2	A2	A2	A2	A2
chr1	100900000	101000000	A2	A2	A2	A2	A2	A2	A2	A2	A2
chr1	101000000	101100000	B3	B3	A2	B3	A2	A2	B3	A2	A2
chr1	101100000	101200000	B3	B3	A2	B3	A2	B3	B3	B3	A2
chr1	101200000	101300000	B3	A2	A2	B3	A2	B1	B3	B3	A2
chr1	101300000	101400000	A2	A2	A2	A2	A2	B1	B3	A2	A2
chr1	101400000	101500000	A2	A2	A2	A2	A2	A2	A2	A2	A2
chr1	101500000	101600000	A2	A2	A2	A2	A2	A2	A2	A2	A2
chr1	101600000	101700000	A2	A2	A2	A2	A2	A2	A2	A2	A2
chr1	101700000	101800000	A2	A2	A2	A2	A2	A2	A2	A2	A2
chr1	101800000	101900000	A2	B3	B3	B3	A2	B3	B3	A2	B3
chr1	101900000	102000000	B3	B3	B3	B3	A2	B3	B3	A2	B3
chr1	102000000	102100000	B3	B3	B3	B3	B3	B3	B3	B3	B3
chr1	102100000	102200000	B3	B3	B3	B3	B3	B3	B3	B3	A2
chr1	102200000	102300000	B3	B3	B3	B3	B3	B3	B3	B3	B3
chr1	102300000	102400000	B3	B3	B3	B3	B3	B3	B3	B3	B3
chr1	102400000	102500000	B3	B3	B3	B3	B3	B3	B3	B3	B3
chr1	102500000	102600000	B3	B3	B3	B3	B3	B3	B3	B3	B3
chr1	102600000	102700000	B3	B3	B3	B3	B3	B3	B3	B3	A2
chr1	102700000	102800000	B3	B3	B3	B3	B3	B3	B3	B3	B3
chr1	102800000	102900000	B3	B3	B3	B3	B3	B3	B3	B3	B3
chr1	102900000	103000000	B3	B3	B3	B3	B3	B3	B3	B3	B3
chr1	103000000	103100000	B3	B3	B3	B3	B3	B3	B3	B3	B3
chr1	103100000	103200000	B3	B3	B3	B3	B3	B3	B3	B3	B3
chr1	103200000	103300000	B2	B3	B3	B3	B3	B3	B3	B3	B3
chr1	103300000	103400000	B3	B3	B3	B3	B3	B3	B3	B3	B3
chr1	103400000	103500000	B3	B3	B3	B3	B3	B3	B3	B3	B3
chr1	103500000	103600000	B3	B3	B3	B3	B3	B3	B3	B3	B3
chr1	103600000	103700000	B3	B3	B3	B2	B3	B3	B3	B3	B3
chr1	103700000	103800000	B3	B3	B3	B3	B3	B3	B3	B3	B2
chr1	103800000	103900000	B3	B3	B3	B3	B3	B3	B3	B3	B3
chr1	103900000	104000000	B3	B3	B3	B3	B3	B3	B3	B3	B3
chr1	104000000	104100000	B3	B3	B3	B3	B3	B3	B3	A2	B3
chr1	104100000	104200000	B3	B3	B3	B3	B3	B3	B3	B3	B3
chr1	104200000	104300000	B3	B3	B3	B3	B3	B3	B3	B3	B3
chr1	104300000	104400000	B3	B3	B3	B3	B3	B3	B3	B3	B3
chr1	104400000	104500000	B2	B3	B3	B3	B2	B3	B3	B3	B2
chr1	104500000	104600000	B3	B3	B3	B3	B3	B3	B3	B3	B3
chr1	104600000	104700000	B3	B3	B2	B3	B3	B3	B3	B3	B3
chr1	104700000	104800000	B3	B3	B3	B3	B3	B3	B3	B3	B2
chr1	104800000	104900000	B3	B3	B3	B3	B2	B3	B3	B3	B2
chr1	104900000	105000000	B3	B3	B3	B3	B2	B3	B3	B3	B2
chr1	105000000	105100000	B3	B3	B2	B3	B3	B3	B3	B3	B2
chr1	105100000	105200000	B3	B3	B3	B3	B3	B3	B3	B3	B3
chr1	105200000	105300000	B3	B3	B3	B3	B3	B3	B3	B3	B3
chr1	105300000	105400000	B3	B3	B3	B3	B3	B3	B3	B3	B3
chr1	105400000	105500000	B3	B3	B3	B3	B3	B3	B3	B3	B2
chr1	105500000	105600000	B3	B3	B3	B3	B3	B3	B3	B3	B3
chr1	105600000	105700000	B3	B3	B2	B3	B3	B3	B3	B3	B3
chr1	105700000	105800000	A2	B3	B2	B3	B3	B3	B3	B3	B2
chr1	105800000	105900000	B3	B3	B3	B3	B3	B3	B3	B3	B2
chr1	105900000	106000000	B3	B3	B3	B3	B3	B3	B3	B3	B2
chr1	106000000	106100000	B3	B3	B3	B3	B3	B3	B3	B3	B2
chr1	106100000	106200000	B3	B3	B3	B3	B3	B3	B3	B3	B3
chr1	106200000	106300000	B3	B3	B3	B3	B3	B3	B3	B3	B3
chr1	106300000	106400000	B3	B3	B2	B3	B3	B3	B3	B3	B2
chr1	106400000	106500000	B3	B3	B3	B3	B3	B3	B3	B3	B3
chr1	106500000	106600000	B2	B3	B3	B3	B3	B3	B3	B3	B2
chr1	106600000	106700000	B3	B3	B3	B3	B3	B3	B3	B3	B3
chr1	106700000	106800000	B2	B3	B3	B3	B2	B3	B3	B3	B3
chr1	106800000	106900000	B2	B3	B3	B3	B3	B3	B3	B3	B2
chr1	106900000	107000000	B3	B3	B2	B3	B3	B3	B3	B3	B2
chr1	107000000	107100000	B3	B3	B2	B3	B2	B3	B3	B3	B2
chr1	107100000	107200000	B3	B3	B3	B3	B2	B3	B3	B3	B2
chr1	107200000	107300000	B3	B3	B3	B3	B3	B3	B3	B3	B3
chr1	107300000	107400000	B3	B2	B3	B3	B3	B3	B3	B3	B2
chr1	107400000	107500000	B3	B3	B3	B3	B3	B3	B3	B3	B3
chr1	107500000	107600000	B3	B2	B3	B3	B3	B3	B3	B3	B2
chr1	107600000	107700000	B3	B2	B3	B3	B3	B2	B3	B3	B2
chr1	107700000	107800000	B3	B2	B2	B3	B3	B3	B3	B3	B2
chr1	107800000	107900000	B3	B3	B2	B2	B3	B2	B3	B3	B2
chr1	107900000	108000000	B3	B3	B2	B3	B2	B3	B3	B3	B2
chr1	108000000	108100000	B3	B2	B2	B2	B2	B2	B3	B3	B2
chr1	108100000	108200000	B3	B2	B2	A2	B3	B1	A2	B3	B2
chr1	108200000	108300000	B3	B2	B2	A2	B3	B2	A2	B3	B2
chr1	108300000	108400000	A2	B2	B2	B2	B3	B1	A2	A2	B2
chr1	108400000	108500000	A2	B2	B2	B2	B3	B1	A2	A2	B2
chr1	108500000	108600000	A2	B2	B2	B2	B3	B1	A2	A2	B2
chr1	108600000	108700000	B3	B2	B2	B2	B3	B1	A2	A2	B2
chr1	108700000	108800000	B3	B1	A2	A2	A2	B1	A2	A2	B3
chr1	108800000	108900000	B3	A2	B2	A2	B3	B3	B3	A2	B3
chr1	108900000	109000000	B2	A2	B3	B3	B3	B3	B3	B3	B3
chr1	109000000	109100000	A2	A2	A2	A2	A2	A2	A2	A2	B3
chr1	109100000	109200000	A2	A2	A2	A2	A2	A2	A2	A2	A2
chr1	109200000	109300000	A2	A1	A2	A2	A2	A2	A2	A2	A2
chr1	109300000	109400000	A1	A1	A2	A2	A2	A2	A2	A2	A2
chr1	109400000	109500000	A1	A1	A2	A2	A2	A1	A2	A2	A2
chr1	109500000	109600000	A1	A1	A1	A1	A2	A1	A2	A2	A2
chr1	109600000	109700000	A1	A1	A1	A1	A1	A1	A2	A2	A2
chr1	109700000	109800000	A1	A1	A1	A1	A1	A1	A2	A2	A2
chr1	109800000	109900000	A1	A1	A1	A1	A2	A1	A2	A2	A2
chr1	109900000	110000000	A1	A1	A1	A1	A2	A1	A2	A2	A2
chr1	110000000	110100000	A1	A1	A1	A1	A2	A1	A2	A1	A2
chr1	110100000	110200000	A1	A1	A1	A1	A1	A1	A2	A2	A2
chr1	110200000	110300000	A1	A1	A1	A2	A2	A2	A2	A2	A2
chr1	110300000	110400000	A1	A1	A1	A2	A2	A2	A2	A2	A2
chr1	110400000	110500000	A1	A1	A1	A1	A2	A1	A2	A2	A2
chr1	110500000	110600000	A1	A1	A1	A2	A2	A1	A2	A1	A2
chr1	110600000	110700000	A1	A1	B1	A2	B1	B1	A1	B1	B1
chr1	110700000	110800000	B1	A1	B1	B1	B1	B1	A2	B1	B1
chr1	110800000	110900000	A1	A1	B1	A2	B1	A1	A2	A1	B1
chr1	110900000	111000000	A1	A1	A2	A1	A2	A1	A2	A1	A2
chr1	111000000	111100000	B1	B1	B1	B1	B1	B1	A2	B1	B1
chr1	111100000	111200000	B1	B1	B1	B1	B1	B1	B1	A2	B2
chr1	111200000	111300000	A1	B1	B2	B1	B1	B1	B1	A2	B2
chr1	111300000	111400000	A2	B1	B2	B1	B1	B1	B1	A2	B2
chr1	111400000	111500000	A1	A1	B2	B1	B1	A2	A2	A2	B1
chr1	111500000	111600000	A1	B1	B1	B1	B1	B1	B1	A2	B2
chr1	111600000	111700000	A2	B1	B2	B1	B1	B1	B1	A2	A2
chr1	111700000	111800000	A1	B1	B1	B1	B1	B1	A2	A1	A2
chr1	111800000	111900000	B1	B1	B2	B1	B1	B1	B1	A2	A2
chr1	111900000	112000000	B1	B1	B1	B1	B1	B1	B1	A2	A2
chr1	112000000	112100000	A1	A1	A2	A2	A2	B1	A2	A2	B1
chr1	112100000	112200000	A1	A1	A2	A2	A2	A1	A2	A1	B1
chr1	112200000	112300000	A1	A1	A2	A2	A2	A1	A2	A2	B1
chr1	112300000	112400000	B1	B1	B1	B1	B1	B1	B1	B1	B1
chr1	112400000	112500000	B1	B1	B1	B1	B1	B1	B1	B1	B2
chr1	112500000	112600000	B1	B1	B1	B1	B1	B1	B1	B1	B2
chr1	112600000	112700000	B1	B1	B2	B1	B1	B1	B2	B1	B2
chr1	112700000	112800000	B3	B1	B2	B1	B1	B1	B2	B1	B2
chr1	112800000	112900000	B1	B1	B1	B1	B1	B1	B1	B1	B1
chr1	112900000	113000000	A1	B1	A2	A2	A2	A1	A2	A2	A2
chr1	113000000	113100000	A1	A1	A1	A2	A2	A1	A2	A2	A2
chr1	113100000	113200000	A1	A1	A2	A1	A1	A1	A2	A2	A1
chr1	113200000	113300000	A1	A1	A2	A1	A2	A1	A2	A2	A2
chr1	113300000	113400000	B1	A1	A2	A1	A1	A1	B1	A2	A2
chr1	113400000	113500000	A1	A1	A2	A1	A1	A1	A2	A2	A1
chr1	113500000	113600000	A1	A1	A2	A1	A1	A1	B1	A2	A1
chr1	113600000	113700000	A2	A1	A2	A1	A2	A1	A2	A2	A2
chr1	113700000	113800000	B1	B1	B1	A2	A2	A2	B3	A2	A2
chr1	113800000	113900000	B1	B1	B1	A2	B1	A2	B3	A2	A2
chr1	113900000	114000000	B1	B1	A2	A2	A2	A2	B3	A2	A2
chr1	114000000	114100000	B1	B1	A2	A2	A2	A2	B3	A2	A2
chr1	114100000	114200000	A2	B1	A2	A2	A2	A2	B3	A2	A2
chr1	114200000	114300000	A2	A1	A2	A2	A2	A1	A2	A2	A2
chr1	114300000	114400000	A1	A1	A2	A1	A2	A1	A2	A2	A2
chr1	114400000	114500000	A1	A1	A2	A2	A2	A1	A2	A2	A2
chr1	114500000	114600000	B1	B1	B1	B1	A2	B1	A2	A2	B1
chr1	114600000	114700000	B1	B1	B2	B1	B1	B1	B1	B1	B2
chr1	114700000	114800000	B1	B1	B2	B1	B1	B1	B1	A2	B2
chr1	114800000	114900000	B1	B1	B1	B1	A2	B1	B1	A2	B1
chr1	114900000	115000000	A2	A1	B1	A1	A2	A1	A2	A2	A2
chr1	115000000	115100000	A1	A1	A2	A1	A2	A1	A2	A2	A2
chr1	115100000	115200000	B1	B1	A2	A1	A2	A1	A2	A2	A2
chr1	115200000	115300000	A2	B1	A2	A2	A2	A1	A2	A2	A2
chr1	115300000	115400000	B1	B1	B2	A2	B1	A1	B1	A2	B1
chr1	115400000	115500000	B1	B1	B2	B1	A2	A2	B3	A2	B1
chr1	115500000	115600000	B2	B1	B2	B1	B2	A2	B3	A2	B2
chr1	115600000	115700000	B2	B1	B1	A2	B1	B1	B1	A2	B2
chr1	115700000	115800000	B2	B1	A2	A2	B2	B1	B3	B1	B2
chr1	115800000	115900000	B1	B1	B1	B1	B2	B1	B3	B1	B2
chr1	115900000	116000000	B1	B1	A2	B1	B2	A2	B3	B1	B2
chr1	116000000	116100000	B1	B1	A2	A2	B3	A2	B3	B1	B2
chr1	116100000	116200000	B1	B1	B3	A2	B1	B1	B3	A2	B1
chr1	116200000	116300000	B1	B1	B1	B1	B1	A2	B1	B1	A2
chr1	116300000	116400000	B1	B1	B2	A2	B1	A2	B1	B1	A2
chr1	116400000	116500000	B1	B1	B2	A2	B1	A1	A2	B1	A2
chr1	116500000	116600000	B1	B1	B2	A2	B1	B1	A2	A2	A2
chr1	116600000	116700000	B1	B1	B2	B1	B1	B1	B3	A2	A2
chr1	116700000	116800000	B1	B1	B2	B1	B1	B1	B1	A2	A2
chr1	116800000	116900000	B1	B1	B2	A2	B1	B1	B1	A2	A2
chr1	116900000	117000000	A2	B1	B1	A2	A2	B1	A2	A2	A2
chr1	117000000	117100000	A2	B1	B1	A2	A2	A2	A2	A2	A2
chr1	117100000	117200000	A1	A1	B1	A2	B1	B1	B1	A2	A2
chr1	117200000	117300000	A2	A1	B1	A2	B1	A2	A2	A2	A2
chr1	117300000	117400000	A2	A1	B2	B1	B1	A2	A2	A2	A2
chr1	117400000	117500000	A2	A1	B2	B1	B1	A2	A2	A2	A2
chr1	117500000	117600000	A2	B1	B2	A2	B1	A2	B1	A2	A2
chr1	117600000	117700000	A2	B1	B1	A2	B1	B1	B1	A2	A2
chr1	117700000	117800000	B1	B1	B2	B1	B1	A2	B3	B1	B1
chr1	117800000	117900000	B2	B1	B2	A2	B1	A2	B3	A2	A2
chr1	117900000	118000000	A2	B1	A2	A2	B1	B1	A2	A2	B1
chr1	118000000	118100000	B1	B1	B1	B1	A2	B1	B3	A2	B1
chr1	118100000	118200000	B1	A1	B1	B2	B1	B1	A2	A2	B2
chr1	118200000	118300000	B1	B1	B1	B2	B1	B1	B3	B1	B2
chr1	118300000	118400000	B1	B1	B1	B1	A2	B1	B3	B3	B2
chr1	118400000	118500000	B1	B1	B1	B1	B1	B1	A2	A2	B1
chr1	118500000	118600000	B2	B2	B2	B2	B2	B1	B3	B3	B2
chr1	118600000	118700000	B2	B2	B2	B2	B3	B1	B3	B2	B1
chr1	118700000	118800000	B2	B2	B2	B2	B2	B1	B3	B2	B2
chr1	118800000	118900000	B2	B2	B2	B2	B2	B2	B3	B2	B2
chr1	118900000	119000000	B2	B2	B2	B2	B2	B1	B3	B2	B2
chr1	119000000	119100000	B2	B2	B2	B2	B2	B3	B3	B3	B2
chr1	119100000	119200000	B2	B2	B2	B2	B2	B3	B3	B2	B2
chr1	119200000	119300000	B2	B2	B2	B2	B2	B2	B3	B3	B2
chr1	119300000	119400000	B2	B2	B2	B2	B2	A2	B3	B2	B2
chr1	119400000	119500000	B2	B2	B2	B2	B2	B1	B3	B2	B2
chr1	119500000	119600000	B2	B2	B2	B2	B2	B1	B3	B2	B2
chr1	119600000	119700000	B2	B1	B3	B2	B1	B1	B3	B1	B1
chr1	119700000	119800000	B2	B2	B1	B2	B1	B1	B3	B2	B2
chr1	119800000	119900000	B1	B2	B2	B2	B1	B1	B3	B2	B1
chr1	119900000	120000000	B2	B2	B2	B2	B2	B1	B3	B2	B3
chr1	120000000	120100000	B1	B2	B2	B2	B2	B1	B3	B2	B2
chr1	120100000	120200000	B1	B1	B1	B2	A2	B1	B1	B2	B1
chr1	120200000	120300000	B1	B1	B1	B2	B1	B1	A2	B3	A2
chr1	120300000	120400000	B1	B1	A2	B2	B1	B1	A2	B1	A2
chr1	120400000	120500000	B1	B1	A2	B1	B1	A2	B1	A2	A2
chr1	120500000	120600000	B1	B1	A2	A2	A2	A2	A2	A2	A2
chr1	120600000	120700000	B1	B1	A1	A2	A2	A2	A2	A2	A2
chr1	120700000	120800000	B1	A1	A2	A2	A2	A2	A2	A2	A2
chr1	120800000	120900000	B1	A1	A2	A2	A2	A2	A2	A2	A2
chr1	120900000	121000000	B1	B1	B3	B2	B3	A2	A2	A2	B3
chr1	121000000	121100000	B2	B3	B3	B3	B3	B3	B3	B3	B3
chr1	121100000	121200000	B2	B1	B2	B2	B1	B1	B2	B1	B1
chr1	121200000	121300000	B2	B1	B2	B2	B1	B1	B3	A2	B1
chr1	121300000	121400000	B2	B2	B2	B2	B1	B1	B2	B2	B2
chr1	121400000	121500000	B2	B3	B2	B2	B2	B1	B3	B3	B2
chr1	142500000	142600000	B2	B2	B2	B2	B2	B2	B3	B2	B2
chr1	142600000	142700000	B2	B2	B2	B2	B2	B2	B3	B2	B2
chr1	142700000	142800000	B2	B2	B2	B2	B2	B2	B2	B2	B2
chr1	142800000	142900000	B2	B1	B2	B2	B2	B2	B2	B1	B2
chr1	142900000	143000000	B2	B2	B2	B2	B2	B2	B2	B2	B2
chr1	143100000	143200000	B2	B1	B2	B2	B2	B2	B2	B2	B2
chr1	143200000	143300000	B2	B1	B2	B2	B2	B2	B2	B2	B2
chr1	143300000	143400000	B2	B1	B2	B2	B2	B2	B2	B2	B2
chr1	143400000	143500000	B2	B1	B2	B2	B2	B2	B2	B2	B2
chr1	143500000	143600000	B2	B2	B2	B2	B2	B2	B2	B2	B2
chr1	143600000	143700000	B1	B3	B3	B3	B3	A2	A2	A2	B3
chr1	143700000	143800000	A2	A1	A2	A2	A2	A2	A1	A2	A2
chr1	143800000	143900000	B1	B3	B3	B3	B3	B3	B3	B3	B3
chr1	143900000	144000000	B1	A1	A2	A2	A2	A1	B1	B1	A2
chr1	144000000	144100000	B1	B1	A2	B1	A2	A2	B1	B1	B1
chr1	144100000	144200000	B1	B3	B3	B3	B3	B3	B3	B3	B3
chr1	144200000	144300000	B1	B3	B3	B3	B3	B3	B3	B3	B3
chr1	144300000	144400000	B1	A2	B3	B3	B3	A2	B3	B3	B3
chr1	144400000	144500000	B1	B3	B3	B3	B3	B3	B3	B3	B3
chr1	144500000	144600000	B1	A1	A2	B1	A2	A2	B1	A2	A2
chr1	144600000	144700000	B1	A1	A2	A2	A2	A2	A2	A2	A2
chr1	144700000	144800000	B1	B1	B3	B3	B3	A2	A2	A2	A2
chr1	144800000	144900000	B1	A1	A1	B1	A2	B1	A2	A2	B1
chr1	144900000	145000000	B1	A1	A1	B1	A2	A1	A2	A2	A2
chr1	145000000	145100000	B1	A1	A1	A2	A1	A1	A2	A2	A2
chr1	145100000	145200000	A1	A1	A1	A2	A2	A2	A2	A1	A2
chr1	145200000	145300000	A1	A1	A1	A2	A2	A1	A2	A1	A1
chr1	145300000	145400000	B1	A1	A1	A2	A2	A1	A1	A1	A2
chr1	145400000	145500000	A1	A1	A1	A1	A1	A1	A2	A1	A1
chr1	145500000	145600000	A1	A1	A1	A1	A1	A1	A1	A1	A1
chr1	145600000	145700000	A1	A1	A1	A1	A1	A1	A2	A1	A1
chr1	145700000	145800000	A1	A1	A1	A1	A2	A2	B1	B1	A1
chr1	145800000	145900000	A1	A1	A2	A2	A2	A2	A2	B1	A2
chr1	145900000	146000000	B1	B3	B3	B3	B3	A2	B3	B3	B3
chr1	146000000	146100000	B1	B3	B3	B3	B3	B3	B3	B3	B3
chr1	146100000	146200000	B1	B3	B3	B3	B3	B3	B3	B3	B3
chr1	146200000	146300000	B1	B3	B3	B3	B3	B3	A2	B3	B3
chr1	146300000	146400000	B1	A2	B3	B3	B3	A2	A2	A2	B3
chr1	146400000	146500000	B1	B1	A2	A2	A2	A2	A2	B1	B1
chr1	146500000	146600000	B1	B1	B3	B1	A2	B1	B1	B1	B1
chr1	146600000	146700000	B1	A1	A2	B1	A2	A2	A2	B1	A2
chr1	146700000	146800000	B1	B1	A2	B1	A2	A2	B1	B1	B1
chr1	146800000	146900000	B3	B1	B3	B2	B3	A2	B1	B1	B1
chr1	146900000	147000000	B1	B1	A2	B1	A2	A2	B1	B1	B1
chr1	147000000	147100000	B1	A1	B1	A2	A2	B1	A2	A1	A2
chr1	147100000	147200000	B1	B1	B1	B1	A2	B1	B1	B1	B1
chr1	147200000	147300000	B1	B1	B3	B1	B1	A2	B1	B1	B1
chr1	147300000	147400000	B1	A1	B1	B1	A2	B1	B1	B1	B1
chr1	147400000	147500000	B1	A1	B3	A2	B3	A2	A2	A2	B3
chr1	147500000	147600000	B1	A2	B3	B3	B3	A2	A2	B3	B3
chr1	147600000	147700000	B1	B3	B3	B3	B3	B3	B3	B3	B3
chr1	147700000	147800000	B1	A1	A2	A2	A2	A2	A1	A1	B1
chr1	147800000	147900000	B1	A1	A2	A2	A2	A2	A1	A1	A2
chr1	147900000	148000000	B1	A2	A2	B3	B3	A2	A2	A2	A2
chr1	148000000	148100000	B1	A2	A2	B3	B3	A2	A2	A2	B3
chr1	148100000	148200000	B1	A2	A2	B3	B3	A2	A2	A2	B3
chr1	148200000	148300000	B1	A2	A2	A2	A2	A2	A2	A2	A2
chr1	148300000	148400000	B1	A2	A2	B3	B3	A2	A2	A2	B3
chr1	148500000	148600000	B1	A1	A2	A2	A2	A2	B1	B1	A2
chr1	148600000	148700000	B1	B1	B1	B2	B2	A2	B2	B2	B1
chr1	148700000	148800000	B1	A2	B3	B3	B3	A2	B3	B3	B3
chr1	148800000	148900000	B2	B1	B2	B2	B1	B1	B2	B2	B1
chr1	148900000	149000000	B2	B1	B2	B1	B1	B1	B2	B2	B2
chr1	149000000	149100000	B2	B2	B2	B2	B2	B2	B2	B2	B2
chr1	149100000	149200000	B2	B1	B2	B2	B2	B1	B2	B2	B2
chr1	149200000	149300000	B1	B1	B1	B1	B1	A2	B1	B1	B1
chr1	149300000	149400000	B1	B1	B1	B2	B1	A2	B1	B1	B1
chr1	149400000	149500000	B1	A2	A2	B1	A2	B3	B1	B1	A2
chr1	149500000	149600000	B1	A2	B3	B3	B3	A2	A2	B3	B3
chr1	149600000	149700000	B1	A1	B1	B1	A2	A2	A2	A2	A2
chr1	149700000	149800000	B1	A1	A2	B1	A2	A2	A2	A1	A2
chr1	149800000	149900000	A1	A1	A1	A1	A1	A1	A1	A1	A1
chr1	149900000	150000000	A1	A1	A1	A1	A2	A1	A1	A1	A1
chr1	150000000	150100000	A1	A1	A1	A1	A1	A1	A1	A1	A1
chr1	150100000	150200000	A1	A1	A1	A1	A1	A1	A1	A1	A1
chr1	150200000	150300000	A1	A1	A1	A1	A1	A1	A1	A1	A1
chr1	150300000	150400000	A1	A1	A1	A1	A1	A1	A1	A1	A1
chr1	150400000	150500000	A1	A1	A1	A1	A1	A1	A2	A1	A1
chr1	150500000	150600000	A1	A1	A1	A1	A1	A1	A1	A1	A1
chr1	150600000	150700000	A1	A1	A1	A1	A1	A1	A1	A1	A1
chr1	150700000	150800000	A1	A1	A1	A1	A1	A1	A1	A1	A1
chr1	150800000	150900000	A1	A1	A1	A1	A1	A1	A2	A1	A1
chr1	150900000	151000000	A1	A1	A1	A1	A1	A1	A1	A1	A1
chr1	151000000	151100000	A1	A1	A1	A1	A1	A1	A2	A1	A1
chr1	151100000	151200000	A1	A1	A1	A1	A1	A1	A1	A1	A1
chr1	151200000	151300000	A1	A1	A1	A1	A1	A1	A1	A1	A1
chr1	151300000	151400000	A1	A1	A1	A1	A1	A1	A1	A1	A1
chr1	151400000	151500000	A1	A1	A1	A1	A1	A1	A1	A1	A1
chr1	151500000	151600000	A1	A1	A1	A1	A1	A1	A2	A1	A1
chr1	151600000	151700000	A1	A1	A1	A1	A1	A1	A2	A1	A1
chr1	151700000	151800000	A1	A1	A2	A2	A1	A1	A1	A1	A2
chr1	151800000	151900000	A1	A1	A2	A2	A2	A1	A2	A1	A2
chr1	151900000	152000000	A1	A1	A2	A2	A2	A1	A1	A1	A2
chr1	152000000	152100000	B1	B1	B1	B1	B1	A1	B1	B1	B1
chr1	152100000	152200000	B1	B1	B2	B1	B1	B1	B1	B1	B1
chr1	152200000	152300000	B1	B1	B3	B2	B1	B1	B1	B1	B2
chr1	152300000	152400000	B1	B1	B2	B1	B3	A2	B1	B1	B2
chr1	152400000	152500000	B1	B1	B1	B2	B1	A2	B1	B1	B1
chr1	152500000	152600000	B1	B1	B2	B1	B2	B1	B1	B1	B1
chr1	152600000	152700000	B1	B1	B2	B2	B2	A2	B1	B1	B2
chr1	152700000	152800000	B1	B1	B2	B1	B2	A1	B1	B1	B2
chr1	152800000	152900000	B1	B1	B2	B1	B1	A2	B1	B1	B1
chr1	152900000	153000000	B1	B1	B3	B1	B3	A1	B1	B1	B1
chr1	153000000	153100000	B1	B1	B2	B1	B3	A2	B1	B1	B1
chr1	153100000	153200000	B1	B1	B2	B1	B1	A2	B1	B1	B1
chr1	153200000	153300000	B1	B1	B2	B1	B1	A2	B1	B1	B1
chr1	153300000	153400000	B1	B1	B1	B1	B1	A1	B1	B1	B1
chr1	153400000	153500000	B1	A1	B1	A2	A2	A1	B1	A1	B1
chr1	153500000	153600000	A1	A1	A1	A1	A1	A1	A1	A1	A2
chr1	153600000	153700000	A1	A1	A1	A1	A1	A1	A1	A1	A1
chr1	153700000	153800000	A1	A1	A1	A1	A1	A1	A1	A1	A2
chr1	153800000	153900000	A1	A1	A1	A1	A1	A1	A2	A1	A1
chr1	153900000	154000000	A1	A1	A1	A1	A1	A1	A1	A1	A1
chr1	154000000	154100000	A1	A1	A2	A1	A1	A1	A2	A1	A1
chr1	154100000	154200000	A1	A1	A1	A1	A1	A1	A2	A1	A1
chr1	154200000	154300000	A1	A1	A1	A1	A1	A1	A1	A1	A1
chr1	154300000	154400000	A1	A1	A1	A1	A1	A1	A1	A1	A1
chr1	154400000	154500000	A1	A1	A1	A1	A1	A1	A1	A1	A2
chr1	154500000	154600000	A1	A1	A1	A1	A1	A1	A1	A1	A2
chr1	154600000	154700000	A1	A1	A1	A1	A1	A1	A1	A1	A1
chr1	154700000	154800000	A1	A1	A1	A2	A1	A1	A1	A1	A2
chr1	154800000	154900000	A1	A1	A1	A1	A1	A1	A1	A1	A1
chr1	154900000	155000000	A1	A1	A1	A1	A1	A1	A1	A1	A2
chr1	155000000	155100000	A1	A1	A1	A1	A1	A1	A1	A1	A1
chr1	155100000	155200000	A1	A1	A1	A1	A1	A1	A1	A1	A1
chr1	155200000	155300000	A1	A1	A1	A1	A1	A1	A1	A1	A1
chr1	155300000	155400000	A1	A1	A1	A1	A1	A1	A1	A1	A1
chr1	155400000	155500000	A1	A1	A1	A1	A1	A1	A1	A1	A1
chr1	155500000	155600000	A1	A1	A1	A1	A1	A1	A1	A1	A1
chr1	155600000	155700000	A1	A1	A1	A1	A1	A1	A2	A1	A1
chr1	155700000	155800000	A1	A1	A1	A1	A1	A1	A1	A1	A1
chr1	155800000	155900000	A1	A1	A1	A1	A1	A1	A1	A1	A1
chr1	155900000	156000000	A1	A1	A1	A1	A1	A1	A1	A1	A1
chr1	156000000	156100000	A1	A1	A1	A1	A1	A1	A1	A1	A1
chr1	156100000	156200000	A1	A1	A1	A1	A1	A1	A1	A1	A1
chr1	156200000	156300000	A1	A1	A1	A1	A1	A1	A1	A1	A1
chr1	156300000	156400000	A1	A1	A1	A1	A1	A1	A1	A1	A1
chr1	156400000	156500000	A1	A1	A1	A1	A1	A1	A1	A1	A1
chr1	156500000	156600000	A1	A1	A1	A1	A1	A1	A1	A1	A1
chr1	156600000	156700000	A1	A1	A1	A1	A1	A1	A1	A1	A2
chr1	156700000	156800000	A1	A1	A1	A1	A1	A2	A1	A1	A2
chr1	156800000	156900000	A1	A1	A1	A2	A1	A2	A1	A1	A2
chr1	156900000	157000000	A1	A1	A2	A2	A2	A2	A1	A1	A2
chr1	157000000	157100000	A1	A1	A2	A2	A2	A2	A2	A1	A2
chr1	157100000	157200000	A1	A1	B1	B1	A2	A2	B1	B1	B1
chr1	157200000	157300000	B1	A2	B3	B2	B1	B3	B1	B1	B2
chr1	157300000	157400000	B1	A2	B3	B3	A2	B3	B1	B1	B2
chr1	157400000	157500000	B1	B1	B3	B3	B1	B3	B1	B1	B2
chr1	157500000	157600000	A2	B1	B3	B2	B3	B3	B1	B1	B2
chr1	157600000	157700000	B1	B3	B3	B2	B3	B3	B1	B1	B2
chr1	157700000	157800000	B1	B3	B3	B3	B3	A2	B1	B1	B2
chr1	157800000	157900000	B1	B2	B3	B3	B3	B3	B1	B1	B2
chr1	157900000	158000000	B1	B1	A2	B1	A2	A2	B1	B1	A2
chr1	158000000	158100000	B1	B1	A2	A2	A2	A2	B1	B1	B1
chr1	158100000	158200000	B1	A2	B3	B3	A2	A2	B1	B1	B2
chr1	158200000	158300000	B3	B3	B3	B3	B3	B3	B1	B1	B2
chr1	158300000	158400000	B3	B3	B3	B3	B3	B3	B1	B1	B2
chr1	158400000	158500000	B1	B3	B3	B3	B3	B3	B1	B1	B2
chr1	158500000	158600000	B1	B3	B3	B3	B3	B3	B1	B1	B2
chr1	158600000	158700000	B1	A2	B3	B3	B3	B3	B1	B1	B2
chr1	158700000	158800000	B1	A2	B3	B3	B3	B3	A2	B1	B2
chr1	158800000	158900000	A2	B3	B3	B3	B3	B3	B1	B1	B2
chr1	158900000	159000000	A2	B3	A2	B3	A2	A2	B1	B1	B2
chr1	159000000	159100000	A2	B3	B3	B3	A2	A2	B1	B1	B2
chr1	159100000	159200000	B1	B3	B3	B3	A2	A2	B1	B1	B2
chr1	159200000	159300000	B3	B3	B3	B3	A2	B3	B1	B1	B2
chr1	159300000	159400000	B2	B3	B3	B3	A2	B3	B3	B1	B2
chr1	159400000	159500000	B3	B3	B3	B3	A2	B3	B3	B1	B2
chr1	159500000	159600000	B3	B3	B3	B3	A2	B3	B1	B2	B2
chr1	159600000	159700000	B3	B3	B2	B3	A2	B3	B1	B1	B2
chr1	159700000	159800000	B1	A2	B1	A2	A2	A2	B1	B1	B2
chr1	159800000	159900000	A2	A2	A2	A2	A2	A2	A2	A1	B2
chr1	159900000	160000000	A2	A2	B1	A2	A2	A2	A2	B1	B1
chr1	160000000	160100000	A2	A2	A2	A2	A2	A2	A2	A1	A2
chr1	160100000	160200000	A1	A1	A2	A2	A2	A2	A1	A1	A2
chr1	160200000	160300000	A1	A1	A2	A2	A2	A2	A2	A1	A2
chr1	160300000	160400000	A1	A1	A2	A2	A2	A2	A1	A1	A2
chr1	160400000	160500000	A2	A1	B3	B1	A2	A2	A2	A2	B1
chr1	160500000	160600000	A2	A1	B3	B1	B1	A2	A2	A1	B1
chr1	160600000	160700000	A1	A1	B2	B1	B1	A2	A2	A1	B1
chr1	160700000	160800000	A2	A1	B1	B1	A2	A2	A2	A1	B1
chr1	160800000	160900000	A1	A1	B1	A2	A2	A2	A2	A1	B1
chr1	160900000	161000000	A1	A1	B1	A1	A2	A2	A2	A1	A2
chr1	161000000	161100000	A1	A1	A2	A1	A1	A2	A1	A1	A2
chr1	161100000	161200000	A1	A1	A2	A1	A1	A1	A1	A1	A2
chr1	161200000	161300000	A1	A1	A2	A1	A1	A1	A2	A1	A2
chr1	161300000	161400000	A1	A1	A1	A1	A1	A2	A2	A1	A2
chr1	161400000	161500000	A1	A1	A2	A2	A2	A2	A2	B1	A2
chr1	161500000	161600000	A2	A1	B1	A2	A2	A2	A2	B1	A2
chr1	161600000	161700000	A1	A1	A2	A2	A2	A2	A2	B1	A2
chr1	161700000	161800000	A1	A1	A2	A2	A2	A2	A2	B1	A2
chr1	161800000	161900000	A2	A2	A2	A2	A2	A2	A2	B1	A2
chr1	161900000	162000000	B1	A2	A2	A2	A2	A2	A2	B1	A2
chr1	162000000	162100000	B1	A2	B1	A2	A2	A2	B1	B1	A2
chr1	162100000	162200000	B1	A2	B3	A2	A2	A2	B1	B1	A2
chr1	162200000	162300000	B1	A2	B1	A2	A2	A2	B3	B1	B3
chr1	162300000	162400000	B1	A2	B1	A2	A2	A2	B1	B1	A2
chr1	162400000	162500000	A2	A2	A2	A2	A2	A2	B1	B1	A2
chr1	162500000	162600000	A2	A2	A2	A2	A2	A2	B1	B1	A2
chr1	162600000	162700000	A2	A2	A2	A2	A2	A2	B3	B1	A2
chr1	162700000	162800000	A2	A2	A2	A2	A2	A2	A2	B1	A2
chr1	162800000	162900000	B3	B3	A2	A2	A2	A2	B3	B2	B3
chr1	162900000	163000000	B3	B3	A2	B3	A2	A2	B3	B2	B3
chr1	163000000	163100000	B3	B3	A2	A2	A2	B3	B3	B2	B3
chr1	163100000	163200000	B2	B3	A2	B3	A2	B3	B3	B2	A2
chr1	163200000	163300000	B3	B3	A2	A2	A2	A2	B3	B1	B3
chr1	163300000	163400000	B2	B3	B3	B3	A2	B3	B3	B2	A2
chr1	163400000	163500000	B2	B3	B3	B3	B3	B3	B3	B2	B3
chr1	163500000	163600000	B2	B3	B3	B3	B3	B3	B3	B2	B3
chr1	163600000	163700000	B2	B3	B3	B3	B3	B3	B3	B2	A2
chr1	163700000	163800000	B2	B3	B3	B3	B3	B3	B3	B2	B3
chr1	163800000	163900000	B2	B3	B3	B3	B3	B3	B3	B2	B3
chr1	163900000	164000000	B2	B3	B3	B3	B3	B3	B3	B2	B3
chr1	164000000	164100000	B2	B3	B3	B3	B3	B3	B3	B2	B3
chr1	164100000	164200000	B2	B3	B3	B3	B3	B3	B3	B2	B3
chr1	164200000	164300000	B2	B3	B3	B3	B3	B3	B3	B2	B3
chr1	164300000	164400000	B2	B3	B3	B3	B3	B3	B3	B2	B3
chr1	164400000	164500000	B2	B3	A2	A2	B3	A2	B3	B2	A2
chr1	164500000	164600000	B2	B3	A2	A2	A2	A2	B1	B2	A2
chr1	164600000	164700000	B2	A2	A2	A2	A2	A2	A2	B2	A2
chr1	164700000	164800000	B2	B3	A2	A2	A2	A2	B3	B2	A2
chr1	164800000	164900000	B2	B3	B3	B3	B3	B3	B3	B2	B3
chr1	164900000	165000000	B2	B3	B3	B3	B3	B3	B3	B2	B3
chr1	165000000	165100000	B2	B3	B3	B3	B3	B3	B3	B2	B3
chr1	165100000	165200000	B2	B3	B3	B3	B3	B3	B3	B2	B3
chr1	165200000	165300000	B3	B3	B3	B3	A2	B3	B3	B2	B3
chr1	165300000	165400000	B2	B3	B3	B3	B1	B3	B3	B1	B3
chr1	165400000	165500000	B3	B3	B3	B3	A2	B3	B2	B2	B3
chr1	165500000	165600000	B1	B1	B1	B3	A2	A2	B1	B1	B3
chr1	165600000	165700000	A2	A2	A2	A2	A2	A2	B1	A2	A2
chr1	165700000	165800000	A2	A2	A2	A2	A2	A2	B1	A2	A2
chr1	165800000	165900000	A2	A2	A2	A2	A2	A2	B1	B1	A2
chr1	165900000	166000000	B3	B1	B3	B3	A2	B3	B3	B2	B3
chr1	166000000	166100000	B3	B1	B3	B3	B3	B3	B3	B2	B3
chr1	166100000	166200000	B3	B1	B3	B3	B3	B3	B3	B2	B3
chr1	166200000	166300000	B3	B1	B3	B3	B3	B3	B3	B3	B3
chr1	166300000	166400000	B3	B1	B2	B3	B3	B3	B3	B2	B3
chr1	166400000	166500000	B3	A2	B3	B3	B3	B3	B3	B3	B3
chr1	166500000	166600000	B3	A2	B3	B3	B3	B3	B3	B3	B3
chr1	166600000	166700000	B3	A2	B3	B3	B3	B3	B3	B3	B3
chr1	166700000	166800000	B3	A2	B3	B3	B3	B3	B3	B3	B3
chr1	166800000	166900000	A2	A2	B1	B3	A2	A2	A2	A2	A2
chr1	166900000	167000000	A2	B1	B3	B3	A2	B3	A2	A2	B3
chr1	167000000	167100000	A2	B1	A2	A2	A2	A2	A2	A2	A2
chr1	167100000	167200000	A2	A1	A2	A2	A2	A2	A2	A2	A2
chr1	167200000	167300000	A2	A1	A2	A2	A2	A2	A2	A2	A2
chr1	167300000	167400000	A2	A1	A2	A2	A2	A2	A2	A2	A2
chr1	167400000	167500000	A2	A1	A2	A2	A2	A2	A2	A2	A2
chr1	167500000	167600000	A1	A1	A2	A2	A2	A2	A2	A2	A2
chr1	167600000	167700000	A2	A1	A2	A2	A2	A2	A2	A2	A2
chr1	167700000	167800000	A2	A1	A2	A2	A2	A2	A2	A2	A2
chr1	167800000	167900000	A2	A1	A2	A2	A2	A2	A2	A2	A2
chr1	167900000	168000000	A1	A1	A2	A2	A2	A2	A2	A2	A2
chr1	168000000	168100000	A2	A1	A2	A2	A2	A2	A2	A2	A2
chr1	168100000	168200000	A1	A1	A2	A2	A2	A2	A2	A2	A2
chr1	168200000	168300000	A2	A2	A2	A2	A2	A2	A2	A2	A2
chr1	168300000	168400000	A2	A2	B3	A2	A2	A2	A2	A2	B3
chr1	168400000	168500000	A2	A2	A2	A2	B3	A2	A2	A2	B3
chr1	168500000	168600000	A2	A2	B3	A2	A2	A2	A2	A2	B3
chr1	168600000	168700000	A2	B3	B3	A2	A2	A2	B3	B3	A2
chr1	168700000	168800000	A2	B3	B3	A2	A2	A2	B3	A2	B3
chr1	168800000	168900000	A2	B3	B3	A2	A2	A2	B3	B3	A2
chr1	168900000	169000000	A2	B3	B3	A2	A2	A2	B3	A2	A2
chr1	169000000	169100000	A2	A2	A2	A2	A2	A2	A2	A2	A2
chr1	169100000	169200000	A2	A2	A2	A2	A2	A2	A2	A2	A2
chr1	169200000	169300000	B3	A2	B3	A2	A2	A2	A2	B3	A2
chr1	169300000	169400000	A2	A2	B3	A2	A2	A2	A2	A2	A2
chr1	169400000	169500000	A2	A2	A2	A2	A2	A2	A2	A2	A2
chr1	169500000	169600000	A2	B3	B3	A2	A2	B3	A2	A2	B3
chr1	169600000	169700000	A2	B3	B3	B3	A2	A2	A2	A2	B3
chr1	169700000	169800000	A2	A2	A2	A2	A2	A2	A2	A2	A2
chr1	169800000	169900000	A2	A2	A2	A2	A2	A2	A2	A2	A2
chr1	169900000	170000000	A2	A2	A2	A2	A2	A2	A2	A2	A1
chr1	170000000	170100000	B3	B3	B3	B3	B3	B3	B3	B3	A2
chr1	170100000	170200000	B3	B3	B3	B3	B3	B3	B3	B3	A2
chr1	170200000	170300000	B3	B3	B3	B3	B3	B3	B3	B3	A2
chr1	170300000	170400000	B3	B3	B3	B3	B3	B3	B3	B3	B3
chr1	170400000	170500000	B3	B3	B3	B3	A2	B3	B3	B3	A2
chr1	170500000	170600000	A2	B3	A2	B3	A2	A2	B3	B3	A2
chr1	170600000	170700000	B3	B3	A2	B3	A2	A2	B3	B3	B3
chr1	170700000	170800000	B3	B3	A2	B3	A2	A2	B3	B3	A2
chr1	170800000	170900000	B3	B3	B3	B3	A2	A2	B3	B3	A2
chr1	170900000	171000000	B3	B3	B3	B3	B3	A2	B3	B3	B3
chr1	171000000	171100000	B3	B3	A2	B3	A2	A2	B3	B3	B3
chr1	171100000	171200000	B3	B3	A2	B3	A2	A2	B3	B3	B3
chr1	171200000	171300000	B3	B3	B3	B3	A2	A2	B3	B3	B3
chr1	171300000	171400000	B3	B3	A2	A2	A2	A2	B3	A2	B3
chr1	171400000	171500000	A2	A2	A2	A2	A2	A2	A2	A2	A2
chr1	171500000	171600000	A2	A2	A2	A2	A2	A2	A2	A2	A2
chr1	171600000	171700000	A2	A2	A2	A2	A2	A2	A2	A2	A2
chr1	171700000	171800000	A2	A2	A2	A2	A2	A2	A2	A2	A2
chr1	171800000	171900000	A2	B3	A2	A2	A2	A2	B3	A2	B3
chr1	171900000	172000000	A2	B3	A2	A2	A2	A2	B3	A2	B3
chr1	172000000	172100000	A2	B3	A2	A2	A2	A2	B3	A2	B3
chr1	172100000	172200000	A2	B3	A2	A2	A2	A2	B3	A2	B3
chr1	172200000	172300000	A2	B3	A2	A2	A2	A2	B3	B3	B3
chr1	172300000	172400000	A2	B3	A2	A2	A2	A2	B3	A2	A2
chr1	172400000	172500000	A2	A2	A2	A2	A2	A2	A2	A2	A2
chr1	172500000	172600000	A2	A2	A2	A2	A2	A2	A2	A2	A2
chr1	172600000	172700000	A2	A2	A2	A2	A2	A2	B3	A2	B3
chr1	172700000	172800000	A2	B3	A2	A2	A2	A2	B3	A2	B3
chr1	172800000	172900000	A2	B3	A2	A2	A2	A2	B3	A2	B3
chr1	172900000	173000000	B3	B3	A2	A2	A2	A2	B3	A2	B3
chr1	173000000	173100000	A2	B3	A2	A2	A2	A2	B3	B3	B3
chr1	173100000	173200000	A2	B3	A2	A2	A2	A2	B3	B3	B3
chr1	173200000	173300000	A2	A2	A2	A2	A2	A2	B3	B3	B3
chr1	173300000	173400000	A2	A2	A2	A2	A2	A2	B3	A2	B3
chr1	173400000	173500000	A2	A2	A2	A2	A2	A2	B3	A2	A2
chr1	173500000	173600000	A2	A2	A2	A2	A2	A2	B3	B3	A2
chr1	173600000	173700000	A2	A2	A2	A2	A2	A2	B3	A2	A2
chr1	173700000	173800000	A2	A2	A2	A2	A2	A2	A2	A2	A2
chr1	173800000	173900000	A2	A1	A2	A2	A2	A2	A2	A2	A2
chr1	173900000	174000000	A2	A2	A2	A2	A2	A2	A2	A2	A2
chr1	174000000	174100000	A2	A2	A2	A2	A2	A2	A2	A2	A2
chr1	174100000	174200000	A2	A2	A2	A2	A2	A2	A2	A2	A2
chr1	174200000	174300000	A2	A2	A2	A2	A2	A2	B3	A2	A2
chr1	174300000	174400000	A2	A2	A2	A2	A2	A2	B3	B3	B3
chr1	174400000	174500000	A2	A2	B3	A2	A2	A2	B3	B3	A2
chr1	174500000	174600000	B3	B3	B3	A2	A2	A2	B3	B3	B3
chr1	174600000	174700000	B3	A2	B3	A2	A2	A2	B3	B3	A2
chr1	174700000	174800000	A2	A2	A2	A2	A2	A2	B3	A2	A2
chr1	174800000	174900000	A2	A2	A2	A2	A2	A2	B3	A2	A2
chr1	174900000	175000000	A2	A2	A2	A2	A2	A2	A2	A2	A2
chr1	175000000	175100000	A2	A2	B3	B3	A2	A2	B3	A2	B3
chr1	175100000	175200000	A2	B1	B3	B3	A2	A2	A2	A2	B3
chr1	175200000	175300000	A2	B1	B3	B3	A2	A2	B3	A2	B3
chr1	175300000	175400000	B1	B1	B3	B3	A2	A2	B3	B3	B3
chr1	175400000	175500000	B1	B1	B3	B3	A2	A2	B3	B2	B3
chr1	175500000	175600000	B1	B1	B3	B3	A2	A2	B3	B2	B3
chr1	175600000	175700000	B1	B1	B3	B3	B3	B3	B3	B2	B3
chr1	175700000	175800000	B3	B1	B3	B3	A2	A2	B3	B2	B3
chr1	175800000	175900000	B3	B1	B3	B3	A2	A2	B3	B3	A2
chr1	175900000	176000000	A2	A2	A2	A2	A2	A2	B3	A2	A2
chr1	176000000	176100000	A2	A2	A2	A2	A2	A2	A2	A2	A2
chr1	176100000	176200000	A2	A2	A2	A2	A2	A2	A2	A2	A2
chr1	176200000	176300000	B3	B3	B3	B3	A2	A2	B3	B3	B3
chr1	176300000	176400000	B3	B3	B3	B3	B3	B3	B3	B3	B3
chr1	176400000	176500000	B3	B3	B3	B3	B3	A2	B3	B3	B3
chr1	176500000	176600000	B3	B3	B3	B3	B3	B3	B3	B2	B3
chr1	176600000	176700000	B3	B3	B3	B3	B3	B3	B3	B2	B3
chr1	176700000	176800000	B3	B3	B3	B3	B3	B3	B3	B2	B3
chr1	176800000	176900000	B3	B3	B3	B3	B3	B3	B3	B2	B3
chr1	176900000	177000000	B3	B3	B3	B3	B3	A2	B3	B2	B3
chr1	177000000	177100000	B3	B3	B3	B3	B3	A2	B3	B2	B3
chr1	177100000	177200000	B3	B3	B3	B3	A2	A2	B3	B2	B3
chr1	177200000	177300000	B3	B3	B3	B3	B3	A2	B3	B2	B3
chr1	177300000	177400000	B3	B3	B3	B3	B3	B3	B3	B2	B3
chr1	177400000	177500000	B3	B3	B3	B3	B3	B3	B3	B2	B3
chr1	177500000	177600000	B3	B3	B3	B3	B3	A2	B3	B2	B3
chr1	177600000	177700000	B3	B3	B3	B3	B3	B3	B3	B2	B3
chr1	177700000	177800000	B3	B3	B3	B3	B3	B3	B3	B2	B3
chr1	177800000	177900000	B3	B3	B3	B3	A2	A2	B3	B2	B3
chr1	177900000	178000000	B3	B3	A2	B3	A2	A2	B3	B2	B3
chr1	178000000	178100000	A2	B3	A2	A2	A2	A2	B3	B2	A2
chr1	178100000	178200000	B3	B3	A2	A2	A2	A2	B3	B2	A2
chr1	178200000	178300000	B3	B3	A2	A2	A2	A2	B3	B3	A2
chr1	178300000	178400000	B3	B3	A2	A2	A2	A2	B3	B3	A2
chr1	178400000	178500000	B3	B3	A2	A2	A2	A2	B3	B3	A2
chr1	178500000	178600000	A2	A2	A2	A2	A2	A2	B3	A2	A2
chr1	178600000	178700000	A2	A2	A2	A2	A2	A2	B3	A2	A2
chr1	178700000	178800000	A2	A2	A2	A2	A2	A2	B3	A2	A2
chr1	178800000	178900000	B3	A2	A2	A2	A2	A2	B3	B3	A2
chr1	178900000	179000000	A2	A2	A2	A2	A2	A2	B3	A2	A2
chr1	179000000	179100000	A2	A2	A2	A2	A2	A2	A2	A2	A2
chr1	179100000	179200000	A2	A2	A2	A1	A2	A2	A2	A2	A2
chr1	179200000	179300000	A2	A2	A2	A1	A2	A2	A2	A2	A2
chr1	179300000	179400000	A2	A2	A2	A2	A2	A2	B3	A2	A2
chr1	179400000	179500000	B3	A2	A2	A2	A2	A2	B3	B3	A2
chr1	179500000	179600000	B3	B3	B3	A2	A2	A2	B3	B3	A2
chr1	179600000	179700000	A2	A2	A2	A2	A2	A2	B3	B3	A2
chr1	179700000	179800000	A2	A2	A2	A2	A2	A2	B3	A2	A2
chr1	179800000	179900000	A2	A2	A2	A2	A2	A2	A2	A2	A2
chr1	179900000	180000000	A2	A1	A2	A2	A2	A2	A2	A2	A2
chr1	180000000	180100000	A2	A1	A2	A2	A2	A2	A2	A2	A2
chr1	180100000	180200000	A2	A1	A2	A2	A2	A2	A2	A2	A2
chr1	180200000	180300000	A2	A2	A2	A2	A2	A2	A2	A2	A2
chr1	180300000	180400000	A2	A2	A2	A2	A2	A2	B3	B3	A2
chr1	180400000	180500000	A2	A2	A2	A2	A2	A2	B3	A2	A2
chr1	180500000	180600000	A2	A1	A2	A2	A2	A2	B3	A2	A2
chr1	180600000	180700000	A2	A2	A2	A2	A2	A2	B3	A2	A2
chr1	180700000	180800000	A2	A2	A2	A2	A2	A2	B3	A2	A2
chr1	180800000	180900000	A2	A2	A2	A2	A2	A2	A2	A2	A2
chr1	180900000	181000000	A2	A1	A2	A2	A2	A2	A2	A2	A2
chr1	181000000	181100000	A1	A1	A2	A2	A2	A2	A2	A2	A2
chr1	181100000	181200000	A2	A2	A2	A2	A2	A2	A2	A2	B3
chr1	181200000	181300000	B1	B1	B3	B3	A2	A2	B3	B3	B3
chr1	181300000	181400000	A2	B1	B3	B3	A2	A2	B3	A2	B3
chr1	181400000	181500000	A2	B1	B3	B3	A2	A2	B3	B3	B3
chr1	181500000	181600000	A2	B1	B3	B3	B3	A2	B3	B3	B3
chr1	181600000	181700000	A2	B1	B3	B3	B3	A2	B3	B3	B3
chr1	181700000	181800000	B1	B1	B3	B3	B3	A2	B3	B3	B3
chr1	181800000	181900000	B1	B1	B3	B3	B3	B3	B3	B3	B3
chr1	181900000	182000000	A2	B1	B3	B3	A2	A2	B3	B3	B3
chr1	182000000	182100000	A2	A2	A2	A2	A2	A2	B3	A2	B3
chr1	182100000	182200000	A2	A2	B3	A2	A2	A2	B3	A2	A2
chr1	182200000	182300000	B1	A1	A2	A2	A2	A2	B3	A2	A2
chr1	182300000	182400000	A2	A1	A2	A2	A2	A2	B3	A2	A2
chr1	182400000	182500000	A2	A2	A2	A2	A2	A2	B3	A2	B3
chr1	182500000	182600000	A2	B1	A2	A2	A2	A2	B3	A2	A2
chr1	182600000	182700000	A2	B1	A2	A2	A2	A2	B3	A2	A2
chr1	182700000	182800000	A2	A2	A2	A2	A2	A2	B3	A2	A2
chr1	182800000	182900000	A2	A1	A2	A2	A2	A2	A2	A2	A2
chr1	182900000	183000000	A2	B1	A2	A2	A2	A2	B3	A2	A2
chr1	183000000	183100000	A1	B1	A2	A2	A2	A2	B3	A2	A2
chr1	183100000	183200000	A2	B1	A2	A2	A2	A1	B3	A2	A2
chr1	183200000	183300000	A2	B1	A2	A2	A2	A2	B3	A2	A2
chr1	183300000	183400000	A2	B1	A2	A2	A2	A2	B3	A2	A2
chr1	183400000	183500000	A2	A1	A2	A2	A2	A2	A2	A2	A2
chr1	183500000	183600000	A2	A2	A2	A2	A2	A2	A2	A2	A2
chr1	183600000	183700000	A2	B1	A2	A2	A2	A2	B3	A2	A2
chr1	183700000	183800000	A2	A2	A2	A2	A2	A2	B3	B3	A2
chr1	183800000	183900000	A2	A2	A2	A2	A2	A2	A2	A2	A2
chr1	183900000	184000000	A2	A2	A2	B3	A2	A2	B3	A2	A2
chr1	184000000	184100000	A2	A2	A2	B3	A2	A2	B3	A2	A2
chr1	184100000	184200000	A2	B1	A2	A2	A2	A2	B3	B3	A2
chr1	184200000	184300000	B3	B1	A2	B3	A2	A2	B3	B3	A2
chr1	184300000	184400000	A2	A2	A2	A2	A2	A2	B3	B3	A2
chr1	184400000	184500000	A2	A2	A2	B3	A2	A2	A2	B3	A2
chr1	184500000	184600000	A2	A2	A2	A2	A2	A2	B3	B3	A2
chr1	184600000	184700000	A2	A2	A2	B3	A2	A2	A2	A2	A2
chr1	184700000	184800000	A2	A2	A2	A2	A2	A2	A2	A2	A2
chr1	184800000	184900000	A2	A2	A2	A2	A2	A2	A2	A2	A2
chr1	184900000	185000000	A2	A2	A2	A2	A2	A2	A2	A2	A2
chr1	185000000	185100000	A2	A2	A2	A2	A2	A2	A2	A2	A2
chr1	185100000	185200000	A2	A2	A2	A2	A2	A2	A2	A2	A2
chr1	185200000	185300000	A2	A2	A2	A2	A2	A2	A2	A2	A2
chr1	185300000	185400000	A2	A2	A2	A2	A2	A2	B3	A2	B3
chr1	185400000	185500000	A2	A2	A2	A2	A2	A2	B3	A2	B3
chr1	185500000	185600000	B3	A2	A2	A2	A2	A2	B3	A2	B3
chr1	185600000	185700000	B3	B3	A2	A2	A2	A2	B3	A2	B3
chr1	185700000	185800000	B3	B3	A2	A2	A2	A2	B3	B3	B3
chr1	185800000	185900000	B3	B3	A2	A2	A2	A2	B3	B3	B3
chr1	185900000	186000000	B3	A2	A2	A2	A2	A2	B3	B3	B3
chr1	186000000	186100000	B3	A2	A2	A2	A2	A2	B3	B3	B3
chr1	186100000	186200000	B3	A2	A2	A2	A2	A2	B3	B3	B3
chr1	186200000	186300000	B3	A2	A2	A2	A2	A2	B3	A2	A2
chr1	186300000	186400000	A2	A2	A2	A2	A2	A2	A2	A2	A2
chr1	186400000	186500000	B3	B3	A2	A2	A2	A2	B3	B3	A2
chr1	186500000	186600000	B3	B3	A2	A2	A2	A2	B3	B3	A2
chr1	186600000	186700000	B3	B3	A2	A2	A2	A2	B3	B3	A2
chr1	186700000	186800000	B3	B3	A2	A2	A2	A2	B3	B3	B3
chr1	186800000	186900000	B3	B3	A2	A2	A2	A2	A2	B3	A2
chr1	186900000	187000000	B3	B3	A2	A2	A2	B3	B3	B3	B3
chr1	187000000	187100000	B3	B3	B3	B3	B3	B3	B3	B3	B3
chr1	187100000	187200000	B3	B3	B3	B3	B3	B3	B3	B3	B3
chr1	187200000	187300000	B3	B3	B3	B3	A2	B3	B3	B3	B3
chr1	187300000	187400000	B3	B3	B3	B3	B3	B3	B3	B3	B3
chr1	187400000	187500000	B3	B3	B3	B3	A2	B3	B3	B3	B3
chr1	187500000	187600000	B3	B3	B3	B3	A2	B3	B3	B3	B3
chr1	187600000	187700000	B3	B3	A2	B3	A2	B3	B3	B3	B3
chr1	187700000	187800000	B3	B3	B3	B3	A2	B3	B3	B3	B3
chr1	187800000	187900000	B3	B3	B3	B3	B3	B3	B3	B3	B3
chr1	187900000	188000000	B3	B3	A2	B3	A2	B3	B3	B3	B3
chr1	188000000	188100000	B3	B3	A2	B3	A2	B3	B3	B3	B3
chr1	188100000	188200000	B3	B3	B3	B3	A2	B3	B3	B3	B3
chr1	188200000	188300000	B3	B3	B3	B3	A2	B3	B3	B3	B3
chr1	188300000	188400000	B3	B3	A2	B3	B3	B3	B3	B3	B3
chr1	188400000	188500000	B3	B3	B3	B3	A2	B3	B3	B3	B3
chr1	188500000	188600000	B3	B3	B3	B3	B3	B3	B3	B3	B3
chr1	188600000	188700000	B3	B3	B3	B3	A2	B3	B3	B3	B3
chr1	188700000	188800000	B3	B3	B3	B3	A2	B3	B3	B3	B3
chr1	188800000	188900000	B3	B3	B3	B3	B3	B3	B3	B3	B3
chr1	188900000	189000000	B3	B3	B3	B3	A2	B3	B3	B3	B3
chr1	189000000	189100000	B3	B3	B3	B3	B3	B3	B3	B3	A2
chr1	189100000	189200000	B3	B3	B3	B3	B3	B3	B3	B3	B3
chr1	189200000	189300000	B3	B3	B3	B3	B3	B3	B3	B3	B3
chr1	189300000	189400000	B3	B3	B3	B3	B3	B3	B3	B3	B3
chr1	189400000	189500000	B3	B3	B3	B3	A2	B3	B3	B3	B3
chr1	189500000	189600000	B3	B3	B3	B3	A2	B3	B3	B3	B3
chr1	189600000	189700000	B3	B3	B3	B3	B3	B3	B3	B3	B3
chr1	189700000	189800000	B3	B3	A2	B3	A2	B3	B3	B3	B3
chr1	189800000	189900000	B3	B3	B3	B3	B3	B3	B3	B3	B3
chr1	189900000	190000000	B3	B3	B3	B3	B3	B3	B3	B3	B3
chr1	190000000	190100000	B3	B3	B3	B3	B3	B3	B3	B3	B3
chr1	190100000	190200000	B3	B3	A2	B3	B3	B3	B3	B3	B3
chr1	190200000	190300000	B3	B3	B3	B3	B3	B3	B3	B3	B3
chr1	190300000	190400000	B3	B3	B3	B3	B3	B3	B3	B3	B3
chr1	190400000	190500000	B3	B3	B3	B3	B3	B3	B3	B3	B3
chr1	190500000	190600000	B3	B3	B3	B3	B3	B3	B3	B3	B3
chr1	190600000	190700000	B3	B3	B3	B3	B3	B3	B3	B3	B3
chr1	190700000	190800000	B3	B3	B3	B3	B3	B3	B3	B3	B3
chr1	190800000	190900000	B3	B3	B3	B3	A2	B3	B3	B3	B3
chr1	190900000	191000000	B3	B3	B3	B3	B3	B3	B3	B3	B3
chr1	191000000	191100000	B3	B3	B3	B3	B3	B3	B3	B3	B3
chr1	191100000	191200000	B3	B3	B3	B3	A2	B3	B3	B3	B3
chr1	191200000	191300000	B3	B3	B3	B3	B3	B3	B3	B3	B3
chr1	191300000	191400000	B3	B3	B3	B3	B3	B3	B3	B3	B3
chr1	191400000	191500000	B3	B3	B3	B3	B3	B3	B3	B3	B3
chr1	191500000	191600000	B3	A2	A2	B3	A2	B3	B3	B3	B3
chr1	191600000	191700000	B3	B3	B3	B3	B3	B3	B3	B3	B3
chr1	191700000	191800000	B3	B3	B3	B3	B3	B3	B3	B3	B3
chr1	191800000	191900000	B3	B3	A2	B3	B3	B3	B3	B3	B3
chr1	191900000	192000000	B3	B3	A2	B3	B3	B3	B3	B3	B3
chr1	192000000	192100000	B3	B3	A2	B3	A2	B3	B3	B3	B3
chr1	192100000	192200000	B3	B3	A2	B3	A2	A2	B3	B3	A2
chr1	192200000	192300000	B3	B3	B3	B3	A2	B3	B3	B3	B3
chr1	192300000	192400000	B3	B3	A2	B3	B3	B3	B3	B3	B3
chr1	192400000	192500000	B3	B3	A2	B3	A2	B3	B3	A2	A2
chr1	192500000	192600000	A2	B3	A2	B3	A2	B3	A2	A2	B3
chr1	192600000	192700000	B3	B3	A2	B3	A2	A2	B3	B3	B3
chr1	192700000	192800000	B3	B3	A2	A2	A2	A2	B3	A2	A2
chr1	192800000	192900000	B3	B3	A2	A2	A2	A2	B3	A2	A2
chr1	192900000	193000000	B3	A2	A2	A2	A2	A2	B3	A2	A2
chr1	193000000	193100000	A2	A2	A2	A2	A2	A2	A2	A2	A2
chr1	193100000	193200000	B3	A2	A2	A2	A2	A2	A2	A2	A2
chr1	193200000	193300000	B3	B3	A2	A2	A2	A2	B3	A2	B3
chr1	193300000	193400000	B3	B3	A2	A2	A2	A2	B3	A2	B3
chr1	193400000	193500000	B3	B3	B3	B3	B3	B3	B3	B3	B3
chr1	193500000	193600000	B3	B3	A2	B3	B3	B3	B3	A2	B3
chr1	193600000	193700000	B3	B3	A2	B3	B3	B3	B3	B3	B3
chr1	193700000	193800000	B3	B3	B3	B3	A2	B3	B3	B3	B3
chr1	193800000	193900000	B3	B3	B3	B3	B3	B3	B3	B3	A2
chr1	193900000	194000000	B3	B3	B3	B3	A2	A2	B3	B3	A2
chr1	194000000	194100000	B3	B3	B3	B3	A2	B3	B3	A2	B3
chr1	194100000	194200000	B3	B3	B3	B3	B3	B3	B3	B3	B3
chr1	194200000	194300000	B3	B3	B3	B3	A2	B3	B3	B3	B3
chr1	194300000	194400000	B3	B3	B3	B3	B3	A2	B3	B3	B3
chr1	194400000	194500000	B3	B3	B3	B3	B3	A2	B3	B3	B3
chr1	194500000	194600000	B3	B3	B3	B3	B3	A2	B3	B3	B3
chr1	194600000	194700000	B3	B3	B3	B3	B3	B3	B3	B3	B3
chr1	194700000	194800000	B3	B3	B3	B3	B3	B3	B3	B3	B3
chr1	194800000	194900000	B3	B3	B3	B3	B3	B3	B3	B3	B3
chr1	194900000	195000000	B3	B3	B3	B3	B3	B3	B3	B3	B3
chr1	195000000	195100000	B3	B3	B3	B3	B3	B3	B3	B3	B3
chr1	195100000	195200000	B3	B3	B3	B3	B3	A2	B3	B3	B3
chr1	195200000	195300000	B3	B3	B3	B3	B3	A2	B3	B3	B3
chr1	195300000	195400000	B3	B3	B3	B3	B3	B3	B3	B3	B3
chr1	195400000	195500000	B3	B3	B3	B3	B3	B3	B3	B3	B3
chr1	195500000	195600000	B3	B3	B3	B3	B3	B3	B3	B3	B3
chr1	195600000	195700000	B3	B3	A2	B3	B3	B3	B3	B3	B3
chr1	195700000	195800000	B3	B3	B3	B3	B3	B3	B3	B3	B3
chr1	195800000	195900000	B3	B3	B3	B3	B3	B3	B3	B3	B3
chr1	195900000	196000000	B3	B3	B3	B3	B3	B3	B3	B3	B3
chr1	196000000	196100000	B3	B3	B3	B3	B3	B3	B3	B3	B3
chr1	196100000	196200000	B3	B3	B3	B3	B3	B3	B3	B3	B3
chr1	196200000	196300000	B3	B3	B3	B3	B3	B3	B3	B3	B3
chr1	196300000	196400000	B3	B3	B3	B3	A2	B3	B3	B3	B3
chr1	196400000	196500000	B3	B3	B3	B3	B3	B3	B3	B3	B3
chr1	196500000	196600000	B3	B3	B3	B3	B3	B3	B3	B3	B3
chr1	196600000	196700000	B3	B3	B3	B3	A2	B3	B3	B3	B3
chr1	196700000	196800000	B3	B3	B3	B3	B3	B3	B3	B3	B3
chr1	196800000	196900000	B3	B3	B3	B3	A2	B3	B3	B3	B3
chr1	196900000	197000000	B3	B3	B3	B3	B3	B3	B3	B3	B3
chr1	197000000	197100000	B3	A2	B3	B3	B3	B3	B3	B3	B3
chr1	197100000	197200000	B3	A2	A2	A2	A2	A2	A2	A2	A2
chr1	197200000	197300000	B3	B3	B3	B3	B3	B3	B3	A2	B3
chr1	197300000	197400000	B3	B3	B3	A2	A2	B3	B3	A2	B3
chr1	197400000	197500000	B3	B3	B3	B3	B3	B3	A2	A2	B3
chr1	197500000	197600000	B3	A2	A2	B3	A2	A2	B3	A2	B3
chr1	197600000	197700000	B3	A2	A2	A2	A2	A2	A2	A2	A2
chr1	197700000	197800000	B3	A2	A2	A2	A2	A2	A2	A2	A2
chr1	197800000	197900000	B3	A2	A2	B3	A2	A2	B3	A2	B3
chr1	197900000	198000000	B3	A2	A2	A2	A2	A2	B3	A2	B3
chr1	198000000	198100000	B3	B3	A2	A2	A2	A2	B3	A2	B3
chr1	198100000	198200000	A2	A2	A2	A2	A2	A2	A2	A2	A2
chr1	198200000	198300000	B3	B3	A2	A2	A2	A2	A2	A2	A2
chr1	198300000	198400000	B3	B3	A2	A2	A2	A2	B3	A2	B3
chr1	198400000	198500000	B3	B3	A2	A2	A2	A2	A2	A2	B3
chr1	198500000	198600000	A2	A2	A2	A2	A2	A2	A2	A2	B3
chr1	198600000	198700000	A2	B3	A2	A2	A2	A2	A2	A2	A2
chr1	198700000	198800000	B3	B3	A2	B3	A2	A2	A2	A2	B3
chr1	198800000	198900000	B3	B3	A2	B3	A2	A2	A2	A2	B3
chr1	198900000	199000000	A2	B3	A2	A2	A2	A2	A2	A2	A2
chr1	199000000	199100000	A2	B3	A2	B3	B3	B3	A2	A2	B3
chr1	199100000	199200000	A2	B3	A2	A2	A2	A2	A2	A2	A2
chr1	199200000	199300000	B3	B3	B3	A2	A2	A2	A2	A2	B3
chr1	199300000	199400000	B3	B3	B3	B3	B3	B3	B3	B3	B3
chr1	199400000	199500000	B3	B3	B3	A2	B3	B3	A2	B3	B3
chr1	199500000	199600000	B3	B3	B3	B3	A2	A2	A2	B3	A2
chr1	199600000	199700000	B3	B3	B3	A2	A2	A2	A2	B3	A2
chr1	199700000	199800000	B3	B3	A2	A2	A2	A2	A2	A2	A2
chr1	199800000	199900000	B3	B3	A2	A2	A2	A2	A2	A2	A2
chr1	199900000	200000000	A2	A2	A2	A2	A2	A2	A2	A2	A2
chr1	200000000	200100000	A2	B3	A2	A2	A2	A2	A2	A2	A2
chr1	200100000	200200000	A2	A2	A2	A2	A2	A2	A2	A2	A2
chr1	200200000	200300000	A2	A2	A2	A2	A2	A2	A2	A2	A2
chr1	200300000	200400000	A2	A2	A2	A2	A2	A2	A2	A2	A2
chr1	200400000	200500000	A2	A2	A2	A2	A2	A2	A2	A2	A2
chr1	200500000	200600000	A2	A2	A2	A2	A2	A2	A2	A2	A2
chr1	200600000	200700000	A1	A2	A2	A1	A2	A2	A2	A2	A2
chr1	200700000	200800000	A2	A2	A2	A2	A2	A2	A2	A2	A2
chr1	200800000	200900000	A2	A2	A2	A2	A2	A2	A2	A2	A2
chr1	200900000	201000000	A2	A2	A2	A2	A2	A2	A2	A2	A2
chr1	201000000	201100000	A2	A2	A2	A2	A2	A2	A2	A2	A2
chr1	201100000	201200000	A2	A2	A1	A2	A2	A2	A2	A2	A2
chr1	201200000	201300000	B1	A2	A2	A2	A2	A2	A1	B1	A2
chr1	201300000	201400000	A1	A2	A2	A2	A2	A2	A2	B1	A2
chr1	201400000	201500000	A1	A1	A1	A1	A1	A1	A1	B1	A2
chr1	201500000	201600000	B1	A1	A1	A2	A1	A2	A1	B1	A2
chr1	201600000	201700000	B1	A1	A1	A2	A1	A2	A1	B1	A2
chr1	201700000	201800000	A1	A1	A1	A1	A1	A1	A1	B1	A2
chr1	201800000	201900000	A1	A1	A1	A1	A1	A1	A2	A1	A1
chr1	201900000	202000000	A1	A1	A1	A1	A1	A1	A1	A1	A1
chr1	202000000	202100000	A1	A1	A1	A1	A1	A1	A1	A1	A1
chr1	202100000	202200000	A1	A1	A1	A1	A1	A1	A1	A1	A2
chr1	202200000	202300000	A1	A1	A1	A1	A1	A1	A1	A1	A2
chr1	202300000	202400000	A1	A1	A1	A1	A1	A1	A1	A1	A1
chr1	202400000	202500000	A1	A1	A1	A2	A2	A1	A1	B1	A2
chr1	202500000	202600000	A1	A1	A1	A2	A2	A2	A1	B1	A2
chr1	202600000	202700000	A1	A1	A1	A2	A1	A2	A1	B1	A2
chr1	202700000	202800000	A1	A1	A1	A1	A2	A1	A1	A1	A1
chr1	202800000	202900000	A1	A1	A1	A1	A1	A1	A1	A1	A1
chr1	202900000	203000000	A1	A1	A1	A1	A1	A1	A1	A1	A2
chr1	203000000	203100000	A1	A1	A1	A2	A2	A1	A1	B1	A2
chr1	203100000	203200000	B1	A1	A1	A2	A2	A2	A1	B1	A2
chr1	203200000	203300000	A1	A1	A1	A2	A2	A2	A1	A1	A2
chr1	203300000	203400000	A1	A1	A1	A2	A2	A2	A1	A1	A2
chr1	203400000	203500000	B1	A1	A1	A2	A2	A2	A1	A1	A2
chr1	203500000	203600000	A1	A1	A1	A1	A2	A1	A1	A1	A2
chr1	203600000	203700000	A1	A1	A1	A1	A1	A1	A1	A1	A2
chr1	203700000	203800000	A1	A1	A1	A1	A1	A1	A1	A1	A1
chr1	203800000	203900000	A1	A1	A1	A1	A2	A1	A2	A1	A2
chr1	203900000	204000000	B1	A1	A2	A1	A1	A1	A2	B1	A2
chr1	204000000	204100000	B1	A1	A2	A1	A2	A1	A1	B1	A2
chr1	204100000	204200000	B1	A1	A1	A2	A1	A1	A1	A1	A2
chr1	204200000	204300000	B1	A1	A1	A2	A2	A1	A1	B1	A2
chr1	204300000	204400000	A1	A1	A1	A1	A2	A1	A1	A1	A2
chr1	204400000	204500000	A1	A1	A1	A1	A1	A1	A1	A1	A2
chr1	204500000	204600000	A1	A1	A2	A2	A2	A1	A1	A1	A2
chr1	204600000	204700000	A1	A1	B1	A2	A2	A1	A1	A1	B1
chr1	204700000	204800000	B1	A1	B1	A2	A2	A2	B1	A1	A2
chr1	204800000	204900000	B1	A1	A2	A2	A2	A1	B1	B1	B1
chr1	204900000	205000000	B1	A1	B1	A2	A2	A2	A1	B1	A2
chr1	205000000	205100000	A1	A1	A1	A1	A2	A1	A1	A1	A2
chr1	205100000	205200000	A1	A1	A1	A1	A2	A1	A1	A1	A1
chr1	205200000	205300000	A1	A1	A2	A1	A2	A1	A1	A1	A2
chr1	205300000	205400000	A1	A1	A2	A1	A1	A1	A1	A1	A2
chr1	205400000	205500000	A1	A1	A2	A2	A2	A1	A1	A1	A2
chr1	205500000	205600000	A1	A1	A1	A1	A2	A1	A1	A1	A2
chr1	205600000	205700000	A1	A1	A2	A1	A1	A1	A1	A1	A2
chr1	205700000	205800000	A1	A1	A2	A2	A1	A1	A1	A1	A2
chr1	205800000	205900000	A1	A1	A2	A2	A2	A2	A2	B1	A2
chr1	205900000	206000000	B1	A1	A2	A2	A2	A2	A1	B1	A2
chr1	206000000	206100000	B1	A2	A2	B3	B3	A2	A2	A2	B3
chr1	206100000	206200000	B1	A1	A2	A2	A2	A1	A1	A1	A2
chr1	206200000	206300000	A1	A1	A2	A2	A2	A1	A2	A1	A2
chr1	206300000	206400000	B1	A1	A2	A2	A2	A2	A1	B1	A2
chr1	206400000	206500000	B1	A2	A2	A2	B3	A2	A2	A2	B3
chr1	206500000	206600000	B1	A1	A2	A2	A2	A1	A2	A2	A2
chr1	206600000	206700000	A1	A1	A2	A2	A2	A1	A1	A1	A2
chr1	206700000	206800000	A1	A1	A2	A2	A2	A1	A2	A1	A2
chr1	206800000	206900000	A1	A1	A2	A2	A2	A1	A2	A1	A2
chr1	206900000	207000000	A1	A1	A2	A2	A2	A2	A2	A1	A2
chr1	207000000	207100000	A2	A1	A2	A2	A2	A2	A2	A1	B3
chr1	207100000	207200000	A2	A1	A2	A2	A2	A2	A2	A1	B3
chr1	207200000	207300000	A2	A2	B3	A2	A2	A2	A2	A2	B3
chr1	207300000	207400000	A2	A2	B3	A2	A2	A2	A2	A2	A2
chr1	207400000	207500000	A2	A2	B3	A2	A2	A2	A2	A2	A2
chr1	207500000	207600000	A2	A2	B3	A2	A2	A2	A2	A2	A2
chr1	207600000	207700000	A2	A2	B3	A2	A2	A2	A2	A2	B3
chr1	207700000	207800000	A2	A2	B3	A2	A2	A2	A2	A2	A2
chr1	207800000	207900000	B3	A2	B3	A2	A2	A2	A2	A2	A2
chr1	207900000	208000000	A2	A2	A2	A2	A2	A2	A2	A2	A2
chr1	208000000	208100000	A2	A2	A2	A2	A2	A2	A2	A2	A2
chr1	208100000	208200000	A2	A2	B3	A2	A2	A2	A2	B1	B3
chr1	208200000	208300000	B1	A2	A2	A2	A2	A2	A2	B1	B3
chr1	208300000	208400000	B1	A2	A2	A2	A2	A2	A2	B1	B3
chr1	208400000	208500000	B1	B3	B3	B3	A2	A2	A2	B1	B3
chr1	208500000	208600000	B1	B3	B3	B3	B3	A2	B3	B1	B3
chr1	208600000	208700000	B3	B3	B3	B3	B3	A2	B3	B2	B3
chr1	208700000	208800000	B1	B3	B3	B3	A2	A2	B3	B2	B3
chr1	208800000	208900000	B3	B3	B3	B3	B3	A2	B3	B2	B3
chr1	208900000	209000000	B3	B3	B3	B3	A2	A2	B3	B2	B3
chr1	209000000	209100000	B3	B3	B3	B3	A2	A2	B3	B1	B3
chr1	209100000	209200000	B3	B3	B3	B3	A2	A2	B3	B1	B3
chr1	209200000	209300000	B3	B3	B3	B3	A2	A2	B3	B2	B3
chr1	209300000	209400000	B3	B3	A2	B3	B3	A2	B3	B3	B3
chr1	209400000	209500000	B3	B3	B3	A2	B3	A2	B3	B3	B3
chr1	209500000	209600000	B3	B3	A2	B3	B3	A2	B3	B2	B3
chr1	209600000	209700000	B3	B3	B3	B3	B3	A2	B3	B2	B3
chr1	209700000	209800000	A2	B3	B3	B3	A2	A2	B1	B1	B3
chr1	209800000	209900000	A2	A2	A2	A2	A2	A2	A2	B1	B3
chr1	209900000	210000000	A2	A2	A2	A2	A2	A2	A2	A2	A2
chr1	210000000	210100000	A2	B3	A2	A2	A2	A2	A2	B1	A2
chr1	210100000	210200000	B3	B3	B3	B3	A2	A2	B3	B3	B1
chr1	210200000	210300000	B3	B3	B3	B3	A2	A2	B3	B3	B3
chr1	210300000	210400000	B3	B3	B3	A2	A2	A2	B3	B1	A2
chr1	210400000	210500000	B3	B3	B3	A2	A2	A2	B3	B1	B3
chr1	210500000	210600000	A2	B3	A2	A2	A2	A2	A2	B1	A2
chr1	210600000	210700000	B3	B3	B3	B3	A2	A2	B3	B1	B3
chr1	210700000	210800000	B3	B3	B3	B3	A2	A2	B3	B3	B3
chr1	210800000	210900000	B3	B3	B3	B3	B3	B3	B3	B3	B3
chr1	210900000	211000000	B3	B3	B3	B3	A2	A2	B3	B3	B3
chr1	211000000	211100000	B3	B3	B3	B3	B3	B3	B3	B3	B3
chr1	211100000	211200000	B3	B3	B3	B3	B3	B3	B3	B3	B3
chr1	211200000	211300000	B3	B3	A2	A2	A2	A2	B3	B1	B3
chr1	211300000	211400000	A2	A2	A2	A2	A2	A2	B3	A2	A2
chr1	211400000	211500000	A2	A2	A2	A2	A2	A2	A2	A2	A2
chr1	211500000	211600000	A2	A2	A2	A2	A2	A2	A2	A2	A2
chr1	211600000	211700000	A2	A2	A2	A2	A2	A2	A2	A2	A2
chr1	211700000	211800000	A2	A2	A2	A2	A2	A2	A2	A2	A2
chr1	211800000	211900000	A2	A2	A2	A2	A2	A2	A2	A2	A2
chr1	211900000	212000000	A2	A2	A2	A2	A2	A2	A2	A2	A2
chr1	212000000	212100000	A2	A2	A2	A2	A2	A2	A2	A2	A2
chr1	212100000	212200000	A2	A2	A2	A2	A2	A2	A2	A2	A2
chr1	212200000	212300000	A2	A2	A2	A2	A2	A2	A2	A2	A2
chr1	212300000	212400000	A2	A2	A2	A2	A2	A2	A2	A2	A2
chr1	212400000	212500000	A2	A2	A2	A2	A2	A2	A2	A2	A2
chr1	212500000	212600000	A2	A2	A2	A2	A2	A2	A2	A2	A2
chr1	212600000	212700000	A2	A2	A2	A2	A2	A2	A2	A2	A2
chr1	212700000	212800000	A2	A2	A2	A2	A2	A2	A2	A2	A2
chr1	212800000	212900000	A2	A2	A2	A2	A2	A2	A2	A2	A2
chr1	212900000	213000000	A2	A2	A2	A2	A2	A2	A2	A2	A2
chr1	213000000	213100000	A2	A2	A2	A2	A2	A2	A2	A2	A2
chr1	213100000	213200000	A2	A2	A2	A2	A2	A2	A2	A2	A2
chr1	213200000	213300000	A2	A2	A2	A2	A2	A2	A2	A2	A2
chr1	213300000	213400000	A2	A2	A2	A2	A2	A2	B3	B3	A2
chr1	213400000	213500000	A2	A2	A2	A2	A2	A2	B3	B3	A2
chr1	213500000	213600000	B3	B3	B3	B3	B3	B3	B3	B3	B3
chr1	213600000	213700000	B3	B3	B3	B3	B3	B3	B3	B3	B3
chr1	213700000	213800000	B3	B3	B3	B3	B3	B3	B3	B3	B3
chr1	213800000	213900000	B3	B3	B3	B3	B3	B3	B3	B3	B3
chr1	213900000	214000000	B3	B3	B3	B3	B3	B3	B3	B3	B3
chr1	214000000	214100000	B3	B3	B3	B3	B3	B3	B3	A2	B3
chr1	214100000	214200000	B3	B3	B3	B3	B3	B3	B3	B3	A2
chr1	214200000	214300000	B3	B3	B3	B3	A2	A2	B3	A2	A2
chr1	214300000	214400000	B3	B3	B3	B3	A2	A2	B3	A2	A2
chr1	214400000	214500000	A2	A2	A2	A2	A2	A2	B3	A2	A2
chr1	214500000	214600000	B3	A2	A2	A2	A2	A2	B3	A2	A2
chr1	214600000	214700000	B3	A2	A2	A2	A2	A2	B3	A2	A2
chr1	214700000	214800000	A2	A2	A2	A2	A2	A2	B3	A2	A2
chr1	214800000	214900000	B3	B3	A2	A2	A2	A2	B3	A2	A2
chr1	214900000	215000000	B3	B3	A2	B3	A2	A2	B3	B3	A2
chr1	215000000	215100000	B3	B3	A2	B3	B3	A2	B3	B3	B3
chr1	215100000	215200000	B3	B3	A2	B3	A2	A2	B3	B3	A2
chr1	215200000	215300000	B3	B3	A2	B3	B3	B3	B3	B3	A2
chr1	215300000	215400000	B3	B3	A2	B3	B3	A2	B3	B3	A2
chr1	215400000	215500000	B3	B3	A2	B3	B3	B3	B3	B3	B3
chr1	215500000	215600000	B3	B3	B3	B3	B3	B3	B3	B3	B3
chr1	215600000	215700000	B3	B3	A2	B3	B3	B3	B3	B3	B3
chr1	215700000	215800000	B3	B3	A2	B3	A2	A2	B3	B3	A2
chr1	215800000	215900000	B3	B3	A2	B3	A2	A2	B3	B3	A2
chr1	215900000	216000000	B3	B3	A2	B3	B3	B3	B3	B3	B3
chr1	216000000	216100000	B3	B3	B3	B3	B3	B3	B3	B3	B3
chr1	216100000	216200000	B3	B3	B3	B3	B3	B3	B3	B3	B3
chr1	216200000	216300000	B3	B3	B3	B3	B3	B3	B3	B3	B3
chr1	216300000	216400000	B3	B3	B3	B3	B3	B3	B3	B3	B3
chr1	216400000	216500000	B3	B3	B3	B3	B3	B3	B3	B3	B3
chr1	216500000	216600000	B3	B3	B3	B3	B3	B3	B3	B3	B3
chr1	216600000	216700000	B3	B3	A2	B3	B3	A2	B3	B3	B3
chr1	216700000	216800000	B3	B3	A2	B3	B3	B3	B3	B3	A2
chr1	216800000	216900000	B3	B3	B3	B3	B3	A2	B3	B3	A2
chr1	216900000	217000000	B3	B3	B3	B3	B3	B3	B3	B3	A2
chr1	217000000	217100000	B3	B3	B3	B3	B3	A2	B3	B3	A2
chr1	217100000	217200000	B3	B3	B3	B3	B3	A2	B3	B3	A2
chr1	217200000	217300000	B3	B3	B3	B3	B3	A2	B3	B3	B3
chr1	217300000	217400000	B3	B3	B3	B3	B3	A2	B3	B3	A2
chr1	217400000	217500000	B3	B3	B3	B3	B3	A2	B3	B3	B3
chr1	217500000	217600000	B3	B3	B3	B3	B3	A2	B3	B3	B3
chr1	217600000	217700000	B3	B3	A2	B3	A2	A2	B3	B3	A2
chr1	217700000	217800000	B3	B3	A2	A2	A2	A2	B3	A2	A2
chr1	217800000	217900000	B3	B3	A2	A2	A2	A2	B3	A2	A2
chr1	217900000	218000000	B3	B3	B3	A2	A2	A2	B3	B3	A2
chr1	218000000	218100000	B3	B3	B3	B3	B3	A2	B3	B3	B3
chr1	218100000	218200000	B3	B3	B3	B3	B3	B3	B3	B3	B3
chr1	218200000	218300000	B3	B3	B3	B3	B3	A2	B3	B3	A2
chr1	218300000	218400000	B3	B3	B3	B3	A2	A2	B3	B3	B3
chr1	218400000	218500000	B3	B3	B3	A2	A2	A2	B3	B3	A2
chr1	218500000	218600000	B3	B3	A2	A2	A2	A2	B3	B3	A2
chr1	218600000	218700000	B3	B3	A2	A2	A2	A2	B3	B3	A2
chr1	218700000	218800000	B3	B3	A2	A2	A2	A2	B3	B3	A2
chr1	218800000	218900000	B3	B3	A2	A2	A2	A2	B3	B3	A2
chr1	218900000	219000000	B3	B3	A2	B3	A2	A2	B3	B3	B3
chr1	219000000	219100000	B3	B3	A2	B3	A2	A2	B3	B3	A2
chr1	219100000	219200000	B3	B3	A2	B3	A2	A2	B3	B3	B3
chr1	219200000	219300000	B3	B3	A2	B3	B3	A2	B3	B3	A2
chr1	219300000	219400000	B3	B3	A2	B3	B3	A2	B3	B3	A2
chr1	219400000	219500000	B3	B3	A2	B3	A2	B3	B3	B3	A2
chr1	219500000	219600000	B3	B3	B3	B3	B3	A2	B3	B3	A2
chr1	219600000	219700000	B3	B3	B3	B3	B3	A2	B3	B3	A2
chr1	219700000	219800000	B3	B3	B3	B3	B3	B3	B3	B3	A2
chr1	219800000	219900000	B3	B3	B3	B3	A2	B3	B3	B3	B3
chr1	219900000	220000000	B3	B3	B3	B3	B3	B3	B3	B3	A2
chr1	220000000	220100000	B3	A2	B3	A2	A2	B3	B3	B3	A2
chr1	220100000	220200000	A2	A2	A2	A2	A2	A2	B3	A2	A2
chr1	220200000	220300000	A2	A2	A2	A2	A2	A2	A2	A2	A2
chr1	220300000	220400000	A2	A2	A2	A2	A2	A2	A2	A2	A2
chr1	220400000	220500000	A2	A2	A2	A2	A2	A2	B3	A2	A2
chr1	220500000	220600000	B3	B3	B3	A2	A2	A2	B3	B3	A2
chr1	220600000	220700000	B3	B3	B3	A2	A2	A2	B3	B3	A2
chr1	220700000	220800000	B3	B3	B3	A2	A2	A2	B3	B3	A2
chr1	220800000	220900000	B3	B3	B3	A2	A2	A2	B3	B3	A2
chr1	220900000	221000000	B3	B3	A2	A2	A2	A2	A2	B3	B3
chr1	221000000	221100000	B3	B3	A2	A2	A2	A2	B3	B3	B3
chr1	221100000	221200000	B3	B3	A2	A2	B3	A2	B3	B3	B3
chr1	221200000	221300000	A2	B3	A2	A2	A2	A2	A2	B3	B3
[truncated: 24,988 more rows]

## Sheet: fig 4c
repli-seq in 10 conservation states across subcompartments
A1	Conservation State
	1	69.7471	74.5286	75.4129	71.0526	68.2475	80.8454	78.0839	83.3601	78.3641	79.0247	81.2282	77.3853	83.8323	75.9438	78.9421	79.877	78.2533	83.41	75.0367	80.2273	79.5544	80.4181	83.531	78.0427	83.5456	79.1236	81.0581	84.0401	77.3526	83.0117	78.5402	81.4222	83.7031	74.9009	82.3613	78.2569	79.4018	82.9593	76.2354	83.5354	78.561	77.3556	82.519	77.7869	83.2391	79.7879	76.0642	83.503
	2	61.9841	68.183	68.0544	63.48	59.4023	79.2071	81.35	82.2464	77.7772	82.1836	78.981	79.9195	80.1676	75.9338	81.8735	80.7569	76.3597	83.64	77.2191	80.2285	77.9951	62.2682	83.0942	73.8049	78.8788	76.6624	71.0746	80.6692	69.616	71.2882	80.0799	80.0125	82.837	77.1432	77.4809	78.809	73.9235	79.8678	73.5299	74.3968	76.5363	75.4862	71.2912	74.1213	75.6781	79.1394	82.4019	84.5668
	3	72.4953	65.2432	78.3003	68.4132	65.6709	76.3561	68.9039	76.93	71.0248	67.2367	80.1211	73.9662	79.9711	73.9833	74.8102	77.8477	59.018	83.6896	72.1222	79.9957	76.5579	75.0473	77.652	74.6239	76.2929	72.8247	75.3518	75.2107	72.7925	74.3047	72.4632	71.2777	72.4894	69.7612	70.6168	76.0333	75.8108	70.8083	75.6418	75.9171	76.2705	77.0596	86.4091	79.0404	84.0137	76.3555	77.8451	85.3438
	4	73.9329	76.3145	80.9857	77.5842	82.8022	77.4253	76.6304	80.3548	78.8116	82.0011	77.857	77.2265	80.6799	77.8948	82.0471	56.0506	62.0615	72.6117	60.8301	59.9558	67.4601	67.6471	84.2699	74.2878	78.5888	73.4274	66.1492	68.4355	67.0473	64.5055	75.5482	65.1326	65.2339	62.5633	59.8577	77.7545	68.877	66.6559	65.588	66.895	74.8976	73.7262	65.5377	71.9924	72.0029	72.8522	72.3377	61.1384
	5	68.3276	62.0804	84.9225	75.0909	79.5782	68.3221	66.6731	81.9702	76.5236	72.5818	70.3788	66.8879	77.7512	72.1069	70.8739	74.5717	72.7939	69.7899	61.0872	74.3091	76.6515	78.0322	82.9319	75.6361	77.8838	74.625	69.6997	85.4075	73.0786	80.9088	72.1348	75.2026	46.9527	76.7227	24.4432	77.2409	67.0278	74.5619	75.3713	71.672	75.3483	62.0275	73.1883	70.3857	68.4002	68.4058	71.8415	69.361
	6	75.1325	65.6409	73.9467	72.7657	72.0528	63.6052	71.7791	53.6612	73.4618	69.021	67.2123	77.3588	52.2537	70.2777	64.7635	68.2923	81.3494	47.5024	69.937	56.7588	76.9542	73.8793	74.3729	77.1137	78.3982	77.3779	75.7469	78.1027	78.8163	80.56	78.5859	78.0068	82.1327	78.5218	84.1173	70.921	62.2137	81.7607	69.3647	71.3997	79.7337	83.0762	77.984	77.9987	80.5323	77.5276	83.4209	81.1948
	7	78.7734	74.5951	78.1638	72.6296	79.6628	68.2766	64.8149	86.2256	77.1406	81.3408	69.9307	60.6258	83.095	72.0742	75.8785	74.5725	66.2466	75.7051	74.0807	72.4054	61.8769	61.401	78.3076	71.7168	63.8581	61.2316	58.4198	70.4145	54.797	67.0034	70.4956	66.5097	77.6202	71.8214	74.4564	76.7948	75.9	76.2461	76.2274	75.389	76.9634	69.1569	69.3232	72.4324	60.7076	79.2327	74.1861	76.5142
	8	76.6505	74.5073	79.4275	74.706	79.8679	69.3965	68.8572	57.0194	58.7854	60.0681	65.6565	66.1086	76.4147	75.7916	70.7197	69.6409	66.4437	64.1058	54.754	64.6318	72.0458	71.0023	69.1432	70.6728	66.1158	66.0571	73.307	67.9605	65.9396	75.886	68.7058	65.293	62.457	67.0386	60.6003	70.6211	70.8937	72.6012	69.7425	78.8662	66.0402	74.8293	82.0088	58.1415	67.6066	72.5504	67.7061	76.9356
	9	70.8487	63.6161	70.5142	71.639	62.2314	71.0398	71.6555	81.0805	71.6416	75.5406	75.4657	74.2383	79.7494	74.733	72.425	72.6722	59.3035	80.8796	73.3489	79.4089	71.8358	71.2025	43.2728	70.2357	22.9422	73.1101	63.2011	68.4839	58.8045	48.2612	72.2832	67.8869	67.2824	62.7294	62.3174	76.1049	68.0628	82.6664	74.6838	76.1044	76.0354	66.8122	70.0266	69.1734	66.5357	75.3057	72.6296	77.6656
	10	69.7471	74.5286	75.4129	71.0526	68.2475	79.5544	80.4181	83.531	78.0427	83.5456	79.1236	81.0581	84.0401	77.3526	83.0117	78.2569	79.4018	82.9593	76.2354	83.5354	77.9575	65.2089	80.3116	71.4528	75.1323	77.8545	67.1036	81.7043	68.5167	76.3556	77.9169	73.7705	80.5695	71.6095	71.2994	79.2018	73.0574	80.0186	75.8323	74.111	79.6362	75.0948	79.7806	75.4192	74.9043	70.0611	69.5387	80.1847
A2	Conservation State
	1	73.1551	69.7353	57.4363	72.0273	66.4254	63.482	67.8766	70.5827	70.8893	61.1198	66.3859	59.6548	78.8987	64.1787	75.4656	57.1038	53.1473	35.5449	68.8921	54.4321	56.9599	45.8651	47.4472	67.2426	35.5832	61.4472	50.1066	52.7104	63.2051	39.0752	65.8284	54.1772	61.0711	61.2902	53.0997	51.2753	51.0205	48.2509	52.89	47.9083	47.6878	46.7592	50.6069	48.6498	43.9425	42.1782	41.4845	56.3167
	2	81.5059	73.1655	74.9099	72.8561	76.7839	79.7306	74.5007	77.6288	74.2302	77.103	62.3228	65.5547	68.8459	73.6032	57.3492	65.8844	62.7751	81.5003	67.5178	78.3009	65.8664	63.9056	79.5123	67.7312	77.7389	34.4755	73.9869	33.4527	72.2631	73.8119	54.7779	52.4515	34.006	70.1398	51.1416	50.806	40.8814	27.421	58.9352	29.9427	61.4851	53.2467	55.7603	60.0583	42.8162	31.3964	45.8743	47.9099
	3	66.4984	78.9701	64.1191	69.1051	75.8798	52.9396	53.8021	45.9134	47.7004	49.9757	54.5006	55.5632	42.716	49.4806	46.341	61.2623	61.7726	44.893	57.0198	50.6816	69.4969	67.0037	50.2041	65.939	60.7293	73.6109	69.3909	63.2983	71.1534	65.9693	76.0562	69.8588	67.6329	70.6864	70.5775	61.06	67.1869	73.8726	68.6284	68.2764	66.6568	60.9214	76.4078	60.811	73.4483	65.1171	57.3224	74.401
	4	80.0339	70.9807	63.4925	74.376	72.5094	75.5878	72.1004	81.7698	69.6219	73.3367	75.381	72.2844	84.4782	66.5	76.3472	50.0965	78.3654	37.6689	48.4172	49.3516	76.2256	39.1748	73.5016	73.5847	71.1292	75.9963	41.4168	78.6691	66.8618	70.1811	70.5042	48.0738	78.5928	54.7736	67.9592	69.347	60.9304	74.2436	68.2404	75.2688	33.3488	15.1954	39.6879	38.0371	58.3762	39.3618	40.1046	56.9421
	5	78.8492	73.6695	72.0633	73.0872	77.3838	64.6977	63.0542	65.9803	64.7918	60.341	65.7647	54.4742	71.44	62.2041	72.6384	38.9309	70.9789	27.6124	66.3234	67.0745	54.096	46.6709	28.636	65.7859	42.8553	52.5568	40.6075	25.6823	60.9728	34.0217	63.2535	53.3496	59.162	62.0651	51.4185	63.5033	57.546	67.8736	51.0139	56.0996	51.4859	55.2653	46.2009	52.1148	53.8226	48.0848	48.4295	35.6693
	6	77.9393	82.319	79.9938	74.0846	80.2127	61.6186	43.4494	22.9975	20.5833	23.7478	74.3585	73.4939	75.6274	78.5375	75.4531	77.949	68.8401	81.2295	72.3074	77.6294	76.6831	74.2347	72.7187	73.2223	77.0791	76.8286	72.8651	74.1936	72.2555	69.6348	65.6719	64.0106	55.02	58.5236	56.001	76.9383	77.3116	79.8605	76.8691	79.1795	68.9993	72.6921	82.967	73.4282	72.1948	72.4479	72.3376	79.9822
	7	67.4532	82.7327	64.6243	71.5259	80.6111	76.6343	74.029	80.1534	75.4351	76.1479	70.3252	71.7172	79.0118	74.187	71.791	64.0171	69.2647	64.7902	62.44	69.4699	64.312	65.0108	63.0957	61.3687	62.2032	62.3219	62.4896	69.7405	75.2833	60.0777	61.8201	54.8176	71.762	51.7996	68.1347	60.0571	55.3357	68.577	48.2083	61.758	46.8175	40.8294	63.6364	39.52	56.6326	48.5409	62.1861	20.1944
	8	51.4764	58.656	64.7039	55.6631	50.5093	79.4455	80.1742	75.4511	66.1615	73.27	78.8357	80.7859	73.1321	64.6636	69.7229	74.5238	81.8311	75.5539	72.1599	74.9982	72.6053	69.899	74.6778	76.0658	75.6139	74.3761	62.9226	80.6317	65.1174	71.0603	71.6536	57.9171	79.7127	61.6846	68.556	69.8897	54.2984	79.2084	58.3449	70.3769	62.8364	64.9403	52.5289	59.755	63.6766	71.7643	72.2243	65.399
	9	70.3566	79.8999	77.1103	73.2173	77.3229	63.9419	44.3749	23.2203	24.9493	24.3844	61.1853	61.1596	69.4501	73.2787	49.2759	76.6973	73.015	68.6815	71.2554	74.7994	76.0365	70.783	63.4933	72.6931	67.4662	68.3722	73.9777	60.1406	70.6738	60.9184	63.602	62.8937	69.2618	70.8322	61.2098	36.9424	30.9776	53.7576	56.7442	64.7713	50.1951	48.1321	63.1574	40.2767	52.2098	35.6681	33.1202	58.7008
	10	78.5402	81.4222	83.7031	74.9009	82.3613	78.561	77.3556	82.519	77.7869	83.2391	79.7879	76.0642	83.503	78.2558	79.9416	78.8189	71.5779	80.2392	73.0611	75.4203	78.4387	60.5295	83.5104	70.3363	79.8879	80.4656	77.2047	81.1834	74.0474	75.0168	79.1439	78.8522	81.8026	74.8335	76.2734	72.1988	70.6261	81.6731	75.9014	77.3083	77.5653	81.8355	81.3508	77.2268	82.668	73.9944	71.7033	82.4029
B1	Conservation State
	1	67.5589	64.9052	51.5394	34.1396	34.3776	77.2089	57.4453	71.4303	52.0673	63.0376	72.9223	52.6129	62.9769	43.2312	53.0127	52.7388	50.3032	37.0702	41.6467	36.6096	53.5893	53.7979	35.9294	41.7998	33.2174	65.6728	61.4317	58.8221	60.1334	56.7805	54.5619	52.3167	55.2868	50.1741	49.9739	49.5623	45.412	54.9075	42.8156	45.8764	47.727	45.8683	48.1436	50.5602	40.1179	46.2292	48.109	42.5099
	2	38.6033	39.8096	44.2227	43.7271	17.0941	43.8788	38.883	27.8068	29.7056	18.3439	42.1995	44.028	26.9525	23.1186	22.1228	53.0781	52.2001	32.5405	47.6558	38.6977	53.082	50.0444	41.5784	35.5435	34.7095	65.6401	57.0355	71.9181	60.5402	68.6381	72.3761	66.0924	57.2232	52.061	57.9811	56.9532	62.593	59.0326	46.9454	37.5435	43.8894	45.5472	36.7652	52.9771	45.4278	38.7956	59.2629	46.706
	3	39.4426	55.9002	21.1256	29.6034	22.9222	53.172	53.054	44.0713	33.8579	35.3799	73.27	73.0176	61.7901	43.5574	45.0822	58.943	54.8451	51.2533	41.4728	43.3474	68.569	48.4578	55.6141	38.7901	45.6475	75.2017	71.0157	65.5741	61.934	69.1853	66.2494	65.6123	50.0097	51.5483	47.2923	61.4606	70.8013	45.8821	60.9091	40.8677	63.6703	54.5784	54.9634	58.541	48.2066	58.3681	51.1436	67.8824
	4	35.4772	50.621	18.0783	22.9011	20.8195	30.0361	44.4505	15.7573	18.5661	19.9574	20.4227	34.698	13.8844	14.3134	15.9054	53.6619	55.2652	40.5186	47.0428	35.912	45.7852	45.6635	52.8977	62.8075	22.3641	41.1185	42.3123	49.0747	52.5805	17.8182	41.3543	36.2054	22.943	16.7875	19.9508	65.3925	62.5786	61.5241	50.7396	54.9014	55.5849	55.6306	39.2424	43.0471	36.3575	66.2237	67.5729	56.6953
	5	43.8241	48.05	31.6282	35.8759	27.7928	38.1705	38.3759	38.7706	37.2409	18.3968	39.2333	39.3517	32.7336	33.335	18.1174	42.076	39.0037	28.2642	30.8526	17.938	45.8966	43.5579	36.9368	34.1209	26.5888	46.1645	44.8762	36.7512	27.9156	29.4559	44.9389	44.9857	26.8274	23.7731	21.5249	54.8601	54.5257	32.9235	23.9959	21.6326	60.9546	60.0214	41.7354	27.1996	26.8583	51.4168	50.9608	34.9734
	6	50.145	64.6144	28.8264	43.2923	31.1109	26.4506	39.9613	14.996	16.5192	18.2081	60.6248	60.5893	49.1961	57.3964	45.7122	54.9093	52.121	62.6237	57.9298	36.8984	50.5377	48.5479	68.1889	64.4531	31.7788	48.5816	46.3862	70.6752	71.7594	30.7675	47.4136	44.3109	69.0567	70.2722	33.5101	47.0889	47.904	65.2344	63.163	36.3999	48.677	53.507	62.2399	56.0585	41.851	55.9374	46.0551	21.2463
	7	40.9447	45.3049	36.9361	46.7422	35.0246	24.6804	37.7934	16.3616	16.9329	18.4449	22.2779	37.4267	15.7639	16.8041	18.9231	43.853	41.2588	30.3804	29.8548	20.2256	60.2549	60.6275	66.1733	51.2296	54.7541	62.4371	65.7775	56.6425	54.2976	53.6739	43.2085	45.8617	38.6556	35.2028	33.4254	38.3623	40.3396	32.818	26.8374	25.9741	42.5216	43.5739	30.6237	24.6919	23.9998	49.586	48.209	28.1427
	8	52.4121	61.8292	30.8821	47.8911	33.4285	19.1395	34.6454	14.1107	11.3604	16.4226	29.257	36.7521	17.9597	18.0994	19.1144	34.8845	42.1807	22.7503	23.6523	20.6971	38.2747	45.9392	26.4641	28.5479	22.7285	58.2957	70.8235	60.6866	48.706	56.1068	57.8887	44.4511	21.9762	22.3044	22.7348	51.4279	44.843	20.7746	16.0428	20.3713	41.3556	45.9463	17.1665	11.2865	17.3573	37.0771	56.0656	21.1971
	9	40.307	41.365	30.9366	38.2042	28.724	48.4499	64.2079	45.0838	34.7628	39.6052	59.8188	55.2061	56.661	45.6289	38.6541	57.0612	54.7559	64.4612	49.7206	44.2302	72.6459	67.5228	60.5405	59.239	63.3522	64.1788	59.1569	44.4805	39.6939	40.8749	77.6217	56.8025	53.9769	48.5541	38.0428	38.0625	41.9014	70.7367	54.9499	23.8708	59.0387	66.9912	67.3228	50.2875	43.8015	64.7254	62.5254	58.9559
	10	80.8454	78.0839	83.3601	78.3641	79.0247	81.2282	77.3853	83.8323	75.9438	78.9421	79.877	78.2533	83.41	75.0367	80.2273	72.7097	80.8875	71.5045	74.5331	68.0087	67.9642	67.0919	55.6689	55.9867	51.9641	5.56436	11.2297	18.237	29.0274	35.0227	6.33857	11.3452	15.114	32.9267	28.9503	28.8809	27.0832	20.144	13.1645	28.704	26.3891	28.8483	16.9869	13.4549	37.1814	28.7722	12.1507	21.9543
B2/3	Conservation State
	1	31.0236	38.9915	31.3733	40.8516	33.1883	25.0588	31.0181	17.9482	20.5825	25.8742	23.0209	42.1796	24.6731	27.7077	25.1107	29.1748	31.9191	11.0261	14.8993	16.0121	19.5681	27.7197	10.0501	11.1299	16.5064	17.1684	27.0785	10.172	10.8143	17.3435	12.0291	22.7184	7.58565	9.41955	15.8001	9.23227	21.8102	7.05716	7.7664	14.7449	7.03424	19.4993	5.17334	6.84696	12.8919	7.7713	18.2561	6.35536
	2	31.9117	33.695	39.2604	22.0842	18.9868	25.4452	27.3357	18.9112	14.9142	17.6158	36.6361	33.5435	29.5006	25.043	31.1905	9.33072	21.6487	30.1949	10.2059	11.352	22.6364	29.5066	9.27861	12.197	15.7936	9.12605	20.3683	6.67163	8.42388	12.8809	9.6865	21.2422	7.7083	8.48069	13.4163	8.18724	22.9646	6.19981	6.87611	13.9706	9.4935	23.1074	8.59238	8.59027	15.6938	8.20765	25.9796	7.33576
	3	27.1736	43.0797	16.799	20.1799	22.5725	21.4349	47.1394	20.3583	38.7391	27.93	35.9033	33.4563	14.2821	18.6461	18.3684	27.1885	30.3961	16.8744	14.7093	17.0209	20.6787	22.901	24.3214	12.1532	17.1244	16.8294	18.4963	35.8682	10.6955	14.5321	17.2027	17.1467	41.3413	10.2753	15.5308	48.5841	35.6949	62.839	12.3962	18.0205	64.8082	75.6614	71.5148	66.862	56.3975	15.3245	24.2557	13.5043
	4	23.6691	28.2585	25.4388	13.5686	19.0124	64.2971	59.2932	66.3733	49.8256	55.9702	19.7617	26.8368	15.0579	10.0641	14.6254	7.78531	21.5496	14.227	10.8163	13.4962	8.71159	25.0919	18.5663	17.3992	17.5807	18.8811	19.7977	41.1634	48.1721	26.8641	47.2595	39.6091	69.7957	66.9361	46.3249	31.1964	28.4554	53.0028	40.5661	41.2639	24.6791	34.897	37.0328	33.7593	31.4616	35.6091	40.9102	45.093
	5	37.083	36.5105	49.4362	28.4472	25.445	29.7619	29.6714	30.1909	18.3062	17.3723	26.8284	27.6513	23.5174	15.6155	17.4702	27.1282	25.6062	17.5282	16.3005	18.8155	31.2058	28.337	22.5187	19.4192	23.313	29.4075	52.9833	31.7812	33.9117	31.5593	5.81548	20.6008	5.8926	7.48188	13.4175	6.54165	15.4152	4.10659	6.57766	16.0523	6.51908	16.1865	5.24907	6.04673	14.2426	44.1512	39.6087	66.7458
	6	33.8699	16.4325	13.8945	22.1714	12.2009	45.8586	17.801	7.72372	31.2879	11.1602	27.5907	26.3115	26.8846	31.8503	25.0692	24.5138	42.9545	26.4656	53.6051	43.327	50.5046	40.7405	29.9891	30.3648	30.9159	43.0056	36.9715	21.3313	23.4303	23.1114	56.9466	52.7333	47.1833	45.7852	45.8452	33.1888	36.7077	28.5556	20.7161	26.2716	12.56	23.1996	14.4353	10.3815	13.6792	10.4283	22.0021	13.437
	7	40.1301	33.6914	32.1329	26.4637	34.6972	37.9954	51.6933	39.6258	52.8876	45.6502	14.566	28.4764	21.4694	11.1406	15.1536	25.0745	20.0054	64.8056	9.30634	19.5828	27.9982	20.2684	67.7755	8.96134	21.166	32.5917	21.0242	67.3697	8.65732	22.361	36.2747	39.5825	33.398	18.901	20.5905	38.3325	33.3397	61.2824	53.3796	40.7513	24.7032	22.8529	47.8393	30.0696	47.6309	19.4347	20.4654	46.927
	8	43.5467	48.4077	67.706	49.5448	43.6983	55.5433	36.7402	35.3702	31.3285	38.4481	21.3558	17.6701	58.0579	8.95396	17.6737	46.9548	34.0713	76.165	34.7684	48.6432	10.4831	11.1257	32.9939	42.6239	22.7006	10.3702	11.8671	28.1531	40.3807	21.3119	8.52542	20.4821	5.12337	17.7348	24.4813	14.1196	31.5827	65.2923	23.2415	17.3252	24.9905	42.7545	72.1515	27.0019	20.1132	37.2219	56.1662	55.0626
	9	60.0262	36.6334	68.1652	27.9293	39.5504	46.7056	39.9343	46.7197	26.6249	34.8486	56.335	44.8492	38.8001	41.8579	46.0639	50.6848	15.3657	18.5884	28.8905	12.762	12.7994	16.4967	5.83382	10.9978	13.5284	24.4977	33.2418	11.8307	9.93712	15.3916	24.6532	31.9686	20.0995	7.10959	13.6949	25.602	28.5571	19.6266	7.1684	13.904	20.4111	53.4252	43.2573	54.3598	72.8492	52.0071	52.993	36.2247
	10	78.7966	77.8032	72.0324	64.7292	62.2494	81.0347	80.1798	76.7009	76.2566	70.8422	61.4472	50.1066	52.7104	63.2051	39.0752	32.9833	43.1697	35.4336	44.4955	44.2153	52.7386	60.4836	44.8422	59.7027	48.1297	58.7218	62.9932	43.5032	64.5408	50.1093	60.344	65.314	45.0629	67.1011	53.0392	25.6434	36.073	30.0497	22.049	36.5799	21.2613	33.4136	31.6827	20.0682	38.0223	19.3628	31.3848	31.9056
[truncated: 5,000 more columns]

## Sheet: supp fig 1
supp fig 1	SNIPER results trained on chromosomes 9 - 21
chrom	start	end	subcompartment
chr1	0	100000	B1
chr1	100000	200000	A1
chr1	200000	300000	A1
chr1	300000	400000	B1
chr1	400000	500000	A2
chr1	500000	600000	B1
chr1	600000	700000	B1
chr1	700000	800000	A1
chr1	800000	900000	A1
chr1	900000	1000000	A1
chr1	1000000	1100000	A1
chr1	1100000	1200000	A1
chr1	1200000	1300000	A1
chr1	1300000	1400000	A1
chr1	1400000	1500000	A1
chr1	1500000	1600000	A1
chr1	1600000	1700000	A1
chr1	1700000	1800000	A1
chr1	1800000	1900000	A1
chr1	1900000	2000000	B1
chr1	2000000	2100000	B1
chr1	2100000	2200000	A1
chr1	2200000	2300000	B1
chr1	2300000	2400000	B1
chr1	2400000	2500000	B1
chr1	2500000	2600000	B1
chr1	2600000	2700000	B1
chr1	2700000	2800000	B1
chr1	2800000	2900000	B2
chr1	2900000	3000000	B2
chr1	3000000	3100000	B2
chr1	3100000	3200000	B2
chr1	3200000	3300000	B1
chr1	3300000	3400000	B1
chr1	3400000	3500000	B1
chr1	3500000	3600000	A1
chr1	3600000	3700000	B1
chr1	3700000	3800000	A1
chr1	3800000	3900000	B1
chr1	4000000	4100000	B1
chr1	4100000	4200000	B2
chr1	4200000	4300000	B1
chr1	4300000	4400000	B2
chr1	4400000	4500000	B2
chr1	4500000	4600000	B2
chr1	4600000	4700000	B2
chr1	4700000	4800000	B2
chr1	4800000	4900000	B2
chr1	4900000	5000000	B2
chr1	5000000	5100000	B2
chr1	5100000	5200000	B2
chr1	5200000	5300000	B2
chr1	5300000	5400000	B2
chr1	5400000	5500000	B2
chr1	5500000	5600000	B2
chr1	5600000	5700000	B1
chr1	5700000	5800000	B2
chr1	5800000	5900000	B1
chr1	5900000	6000000	B1
chr1	6000000	6100000	A1
chr1	6100000	6200000	B1
chr1	6200000	6300000	A1
chr1	6300000	6400000	A1
chr1	6400000	6500000	A1
chr1	6500000	6600000	A1
chr1	6600000	6700000	A1
chr1	6700000	6800000	A1
chr1	6800000	6900000	A1
chr1	6900000	7000000	A1
chr1	7000000	7100000	B1
chr1	7100000	7200000	B1
chr1	7200000	7300000	B1
chr1	7300000	7400000	B1
chr1	7400000	7500000	B1
chr1	7500000	7600000	B1
chr1	7600000	7700000	B1
chr1	7700000	7800000	B1
chr1	7800000	7900000	A1
chr1	7900000	8000000	A1
chr1	8000000	8100000	A1
chr1	8100000	8200000	A1
chr1	8200000	8300000	A1
chr1	8300000	8400000	A1
chr1	8400000	8500000	A1
chr1	8500000	8600000	A1
chr1	8600000	8700000	A1
chr1	8700000	8800000	A1
chr1	8800000	8900000	A1
chr1	8900000	9000000	A1
chr1	9000000	9100000	A1
chr1	9100000	9200000	A1
chr1	9200000	9300000	A1
chr1	9300000	9400000	A1
chr1	9400000	9500000	A1
chr1	9500000	9600000	A1
chr1	9600000	9700000	A1
chr1	9700000	9800000	A1
chr1	9800000	9900000	A1
chr1	9900000	10000000	A1
chr1	10000000	10100000	A1
chr1	10100000	10200000	A1
chr1	10200000	10300000	A1
chr1	10300000	10400000	A1
chr1	10400000	10500000	A1
chr1	10500000	10600000	A1
chr1	10600000	10700000	A1
chr1	10700000	10800000	A1
chr1	10800000	10900000	A1
chr1	10900000	11000000	A1
chr1	11000000	11100000	A1
chr1	11100000	11200000	A1
chr1	11200000	11300000	A1
chr1	11300000	11400000	A1
chr1	11400000	11500000	A1
chr1	11500000	11600000	A1
chr1	11600000	11700000	A1
chr1	11700000	11800000	A1
chr1	11800000	11900000	A1
chr1	11900000	12000000	A1
chr1	12000000	12100000	A1
chr1	12100000	12200000	A1
chr1	12200000	12300000	A1
chr1	12300000	12400000	A1
chr1	12400000	12500000	A1
chr1	12500000	12600000	A1
chr1	12600000	12700000	A1
chr1	12700000	12800000	B1
chr1	12800000	12900000	B1
chr1	12900000	13000000	B1
chr1	13000000	13100000	B1
chr1	13100000	13200000	B1
chr1	13200000	13300000	B1
chr1	13300000	13400000	B1
chr1	13400000	13500000	B1
chr1	13500000	13600000	B1
chr1	13600000	13700000	B1
chr1	13700000	13800000	B1
chr1	13800000	13900000	B1
chr1	13900000	14000000	B1
chr1	14000000	14100000	A1
chr1	14100000	14200000	B1
chr1	14200000	14300000	B1
chr1	14300000	14400000	B1
chr1	14400000	14500000	B1
chr1	14500000	14600000	B1
chr1	14600000	14700000	B1
chr1	14700000	14800000	B1
chr1	14800000	14900000	B1
chr1	14900000	15000000	B1
chr1	15000000	15100000	B1
chr1	15100000	15200000	B1
chr1	15200000	15300000	B1
chr1	15300000	15400000	B1
chr1	15400000	15500000	A1
chr1	15500000	15600000	A1
chr1	15600000	15700000	A1
chr1	15700000	15800000	A1
chr1	15800000	15900000	A1
chr1	15900000	16000000	A1
chr1	16000000	16100000	A1
chr1	16100000	16200000	A1
chr1	16200000	16300000	A1
chr1	16300000	16400000	A1
chr1	16400000	16500000	A1
chr1	16500000	16600000	A1
chr1	16600000	16700000	A1
chr1	16700000	16800000	A1
chr1	16800000	16900000	A1
chr1	16900000	17000000	A1
chr1	17000000	17100000	A1
chr1	17100000	17200000	A1
chr1	17200000	17300000	A1
chr1	17300000	17400000	A1
chr1	17400000	17500000	A1
chr1	17500000	17600000	A1
chr1	17600000	17700000	A1
chr1	17700000	17800000	A1
chr1	17800000	17900000	A1
chr1	17900000	18000000	B1
chr1	18000000	18100000	B1
chr1	18100000	18200000	B1
chr1	18200000	18300000	B1
chr1	18300000	18400000	B1
chr1	18400000	18500000	B1
chr1	18500000	18600000	B1
chr1	18600000	18700000	B1
chr1	18700000	18800000	B1
chr1	18800000	18900000	B1
chr1	18900000	19000000	B1
chr1	19000000	19100000	B1
chr1	19100000	19200000	B1
chr1	19200000	19300000	A1
chr1	19300000	19400000	A1
chr1	19400000	19500000	A1
chr1	19500000	19600000	A1
chr1	19600000	19700000	A1
chr1	19700000	19800000	A1
chr1	19800000	19900000	A1
chr1	19900000	20000000	A1
chr1	20000000	20100000	A1
chr1	20100000	20200000	A1
chr1	20200000	20300000	A1
chr1	20300000	20400000	A1
chr1	20400000	20500000	A1
chr1	20500000	20600000	A1
chr1	20600000	20700000	A1
chr1	20700000	20800000	B1
chr1	20800000	20900000	A1
chr1	20900000	21000000	A1
chr1	21000000	21100000	A1
chr1	21100000	21200000	A1
chr1	21200000	21300000	A1
chr1	21300000	21400000	A1
chr1	21400000	21500000	A1
chr1	21500000	21600000	A1
chr1	21600000	21700000	A1
chr1	21700000	21800000	A1
chr1	21800000	21900000	A1
chr1	21900000	22000000	A1
chr1	22000000	22100000	A1
chr1	22100000	22200000	A1
chr1	22200000	22300000	A1
chr1	22300000	22400000	A1
chr1	22400000	22500000	A1
chr1	22500000	22600000	A1
chr1	22600000	22700000	A1
chr1	22700000	22800000	A1
chr1	22800000	22900000	A1
chr1	22900000	23000000	A1
chr1	23000000	23100000	A1
chr1	23100000	23200000	A1
chr1	23200000	23300000	A1
chr1	23300000	23400000	A1
chr1	23400000	23500000	A1
chr1	23500000	23600000	A1
chr1	23600000	23700000	A1
chr1	23700000	23800000	A1
chr1	23800000	23900000	A1
chr1	23900000	24000000	A1
chr1	24000000	24100000	A1
chr1	24100000	24200000	A1
chr1	24200000	24300000	A1
chr1	24300000	24400000	A1
chr1	24400000	24500000	A1
chr1	24500000	24600000	A1
chr1	24600000	24700000	A1
chr1	24700000	24800000	A1
chr1	24800000	24900000	A1
chr1	24900000	25000000	A1
chr1	25000000	25100000	A1
chr1	25100000	25200000	A1
chr1	25200000	25300000	A1
chr1	25300000	25400000	A1
chr1	25400000	25500000	A1
chr1	25500000	25600000	A1
chr1	25600000	25700000	A1
chr1	25700000	25800000	A1
chr1	25800000	25900000	A1
chr1	25900000	26000000	A1
chr1	26000000	26100000	A1
chr1	26100000	26200000	A1
chr1	26200000	26300000	A1
chr1	26300000	26400000	A1
chr1	26400000	26500000	A1
chr1	26500000	26600000	A1
chr1	26600000	26700000	A1
chr1	26700000	26800000	A1
chr1	26800000	26900000	A1
chr1	26900000	27000000	A1
chr1	27000000	27100000	A1
chr1	27100000	27200000	A1
chr1	27200000	27300000	A1
chr1	27300000	27400000	A1
chr1	27400000	27500000	A1
chr1	27500000	27600000	A1
chr1	27600000	27700000	A1
chr1	27700000	27800000	A1
chr1	27800000	27900000	A1
chr1	27900000	28000000	A1
chr1	28000000	28100000	A1
chr1	28100000	28200000	A1
chr1	28200000	28300000	A1
chr1	28300000	28400000	A1
chr1	28400000	28500000	A1
chr1	28500000	28600000	A1
chr1	28600000	28700000	A1
chr1	28700000	28800000	A1
chr1	28800000	28900000	A1
chr1	28900000	29000000	A1
chr1	29000000	29100000	A1
chr1	29100000	29200000	A1
chr1	29200000	29300000	A1
chr1	29300000	29400000	A1
chr1	29400000	29500000	A1
chr1	29500000	29600000	A1
chr1	29600000	29700000	B1
chr1	29700000	29800000	B1
chr1	29800000	29900000	B1
chr1	30000000	30100000	B1
chr1	30100000	30200000	B1
chr1	30200000	30300000	B1
chr1	30300000	30400000	B1
chr1	30400000	30500000	B1
chr1	30500000	30600000	B1
chr1	30600000	30700000	B1
chr1	30700000	30800000	B1
chr1	30800000	30900000	B1
chr1	30900000	31000000	B1
chr1	31000000	31100000	B1
chr1	31100000	31200000	B1
chr1	31200000	31300000	A1
chr1	31300000	31400000	A1
chr1	31400000	31500000	A1
chr1	31500000	31600000	A1
chr1	31600000	31700000	A1
chr1	31700000	31800000	A1
chr1	31800000	31900000	A1
chr1	31900000	32000000	A1
chr1	32000000	32100000	A1
chr1	32100000	32200000	A1
chr1	32200000	32300000	A1
chr1	32300000	32400000	A1
chr1	32400000	32500000	A1
chr1	32500000	32600000	A1
chr1	32600000	32700000	A1
chr1	32700000	32800000	A1
chr1	32800000	32900000	A1
chr1	32900000	33000000	A1
chr1	33000000	33100000	A1
chr1	33100000	33200000	A1
chr1	33200000	33300000	A1
chr1	33300000	33400000	A1
chr1	33400000	33500000	A1
chr1	33500000	33600000	A1
chr1	33600000	33700000	A1
chr1	33700000	33800000	A1
chr1	33800000	33900000	A1
chr1	33900000	34000000	A1
chr1	34000000	34100000	B1
chr1	34100000	34200000	B1
chr1	34200000	34300000	B1
chr1	34300000	34400000	B1
chr1	34400000	34500000	B1
chr1	34500000	34600000	B1
chr1	34600000	34700000	B1
chr1	34700000	34800000	B1
chr1	34800000	34900000	B1
chr1	34900000	35000000	B1
chr1	35000000	35100000	B1
chr1	35100000	35200000	B1
chr1	35200000	35300000	B1
chr1	35300000	35400000	A1
chr1	35400000	35500000	A1
chr1	35500000	35600000	A1
chr1	35600000	35700000	A1
chr1	35700000	35800000	A1
chr1	35800000	35900000	A1
chr1	35900000	36000000	A1
chr1	36000000	36100000	A1
chr1	36100000	36200000	A1
chr1	36200000	36300000	A1
chr1	36300000	36400000	A1
chr1	36400000	36500000	A1
chr1	36500000	36600000	A1
chr1	36600000	36700000	A1
chr1	36700000	36800000	A1
chr1	36800000	36900000	A1
chr1	36900000	37000000	A1
chr1	37000000	37100000	B1
chr1	37100000	37200000	B1
chr1	37200000	37300000	B1
chr1	37300000	37400000	B1
chr1	37400000	37500000	B1
chr1	37500000	37600000	B1
chr1	37600000	37700000	B1
chr1	37700000	37800000	A1
chr1	37800000	37900000	B1
chr1	37900000	38000000	A1
chr1	38000000	38100000	A1
chr1	38100000	38200000	A1
chr1	38200000	38300000	A1
chr1	38300000	38400000	A1
chr1	38400000	38500000	A1
chr1	38500000	38600000	A1
chr1	38600000	38700000	A1
chr1	38700000	38800000	A1
chr1	38800000	38900000	A1
chr1	38900000	39000000	A1
chr1	39000000	39100000	A1
chr1	39100000	39200000	A1
chr1	39200000	39300000	A1
chr1	39300000	39400000	A1
chr1	39400000	39500000	A1
chr1	39500000	39600000	A1
chr1	39600000	39700000	A1
chr1	39700000	39800000	A1
chr1	39800000	39900000	A1
chr1	39900000	40000000	A1
chr1	40000000	40100000	A1
chr1	40100000	40200000	A1
chr1	40200000	40300000	A1
chr1	40300000	40400000	A1
chr1	40400000	40500000	A1
chr1	40500000	40600000	A1
chr1	40600000	40700000	A1
chr1	40700000	40800000	A1
chr1	40800000	40900000	A1
chr1	40900000	41000000	A1
chr1	41000000	41100000	A1
chr1	41100000	41200000	A1
chr1	41200000	41300000	A1
chr1	41300000	41400000	A1
chr1	41400000	41500000	A1
chr1	41500000	41600000	A1
chr1	41600000	41700000	A1
chr1	41700000	41800000	A1
chr1	41800000	41900000	A1
chr1	41900000	42000000	A1
chr1	42000000	42100000	A2
chr1	42100000	42200000	A1
chr1	42200000	42300000	A1
chr1	42300000	42400000	A2
chr1	42400000	42500000	A2
chr1	42500000	42600000	A2
chr1	42600000	42700000	A2
chr1	42700000	42800000	A1
chr1	42800000	42900000	A1
chr1	42900000	43000000	A1
chr1	43000000	43100000	A1
chr1	43100000	43200000	A1
chr1	43200000	43300000	A1
chr1	43300000	43400000	A1
chr1	43400000	43500000	A1
chr1	43500000	43600000	B1
chr1	43600000	43700000	A1
chr1	43700000	43800000	A1
chr1	43800000	43900000	A1
chr1	43900000	44000000	A1
chr1	44000000	44100000	A1
chr1	44100000	44200000	A1
chr1	44200000	44300000	A1
chr1	44300000	44400000	A1
chr1	44400000	44500000	A1
chr1	44500000	44600000	A1
chr1	44600000	44700000	A1
chr1	44700000	44800000	A1
chr1	44800000	44900000	A1
chr1	44900000	45000000	A1
chr1	45000000	45100000	A1
chr1	45100000	45200000	A1
chr1	45200000	45300000	A1
chr1	45300000	45400000	A1
chr1	45400000	45500000	A1
chr1	45500000	45600000	A1
chr1	45600000	45700000	A2
chr1	45700000	45800000	A1
chr1	45800000	45900000	A1
chr1	45900000	46000000	A1
chr1	46000000	46100000	A1
chr1	46100000	46200000	A1
chr1	46200000	46300000	A1
chr1	46300000	46400000	A1
chr1	46400000	46500000	A1
chr1	46500000	46600000	A1
chr1	46600000	46700000	A1
chr1	46700000	46800000	A1
chr1	46800000	46900000	A1
chr1	46900000	47000000	A2
chr1	47000000	47100000	A1
chr1	47100000	47200000	A2
chr1	47200000	47300000	B1
chr1	47300000	47400000	B1
chr1	47400000	47500000	B1
chr1	47500000	47600000	B1
chr1	47600000	47700000	B1
chr1	47700000	47800000	A1
chr1	47800000	47900000	A2
chr1	47900000	48000000	B1
chr1	48000000	48100000	B1
chr1	48100000	48200000	B1
chr1	48200000	48300000	B1
chr1	48300000	48400000	B2
chr1	48400000	48500000	B3
chr1	48500000	48600000	B3
chr1	48600000	48700000	B3
chr1	48700000	48800000	B3
chr1	48800000	48900000	B3
chr1	48900000	49000000	B3
chr1	49000000	49100000	B3
chr1	49100000	49200000	B3
chr1	49200000	49300000	B3
chr1	49300000	49400000	B3
chr1	49400000	49500000	B3
chr1	49500000	49600000	B3
chr1	49600000	49700000	B3
chr1	49700000	49800000	B3
chr1	49800000	49900000	B3
chr1	49900000	50000000	B3
chr1	50000000	50100000	B3
chr1	50100000	50200000	B3
chr1	50200000	50300000	B3
chr1	50300000	50400000	B3
chr1	50400000	50500000	B3
chr1	50500000	50600000	B3
chr1	50600000	50700000	B3
chr1	50700000	50800000	B3
chr1	50800000	50900000	B3
chr1	50900000	51000000	A2
chr1	51000000	51100000	A2
chr1	51100000	51200000	A2
chr1	51200000	51300000	A2
chr1	51300000	51400000	A2
chr1	51400000	51500000	A2
chr1	51500000	51600000	A2
chr1	51600000	51700000	A2
chr1	51700000	51800000	A2
chr1	51800000	51900000	A2
chr1	51900000	52000000	A2
chr1	52000000	52100000	A1
chr1	52100000	52200000	A1
chr1	52200000	52300000	A1
chr1	52300000	52400000	A1
chr1	52400000	52500000	A1
chr1	52500000	52600000	A1
chr1	52600000	52700000	A2
chr1	52700000	52800000	A1
chr1	52800000	52900000	A1
chr1	52900000	53000000	A1
chr1	53000000	53100000	A1
chr1	53100000	53200000	A1
chr1	53200000	53300000	A1
chr1	53300000	53400000	A1
chr1	53400000	53500000	A1
chr1	53500000	53600000	A1
chr1	53600000	53700000	A1
chr1	53700000	53800000	A1
chr1	53800000	53900000	A1
chr1	53900000	54000000	A1
chr1	54000000	54100000	A1
chr1	54100000	54200000	B1
chr1	54200000	54300000	A1
chr1	54300000	54400000	A1
chr1	54400000	54500000	A1
chr1	54500000	54600000	A1
chr1	54600000	54700000	A2
chr1	54700000	54800000	A1
chr1	54800000	54900000	A1
chr1	54900000	55000000	A2
chr1	55000000	55100000	A1
chr1	55100000	55200000	A1
chr1	55200000	55300000	A1
chr1	55300000	55400000	A2
chr1	55400000	55500000	A2
chr1	55500000	55600000	A2
chr1	55600000	55700000	A2
chr1	55700000	55800000	A2
chr1	55800000	55900000	B1
chr1	55900000	56000000	B3
chr1	56000000	56100000	B3
chr1	56100000	56200000	B3
chr1	56200000	56300000	B3
chr1	56300000	56400000	B3
chr1	56400000	56500000	B1
chr1	56500000	56600000	A2
chr1	56600000	56700000	A2
chr1	56700000	56800000	A2
chr1	56800000	56900000	A2
chr1	56900000	57000000	A2
chr1	57000000	57100000	A2
chr1	57100000	57200000	B1
chr1	57200000	57300000	B3
chr1	57300000	57400000	B3
chr1	57400000	57500000	B3
chr1	57500000	57600000	B3
chr1	57600000	57700000	B3
chr1	57700000	57800000	B3
chr1	57800000	57900000	B3
chr1	57900000	58000000	B3
chr1	58000000	58100000	B3
chr1	58100000	58200000	B3
chr1	58200000	58300000	B3
chr1	58300000	58400000	B3
chr1	58400000	58500000	B3
chr1	58500000	58600000	B3
chr1	58600000	58700000	B3
chr1	58700000	58800000	B3
chr1	58800000	58900000	B3
chr1	58900000	59000000	A2
chr1	59000000	59100000	A2
chr1	59100000	59200000	A2
chr1	59200000	59300000	A2
chr1	59300000	59400000	A2
chr1	59400000	59500000	A2
chr1	59500000	59600000	A2
chr1	59600000	59700000	A2
chr1	59700000	59800000	A2
chr1	59800000	59900000	A2
chr1	59900000	60000000	A2
chr1	60000000	60100000	B3
chr1	60100000	60200000	B3
chr1	60200000	60300000	A2
chr1	60300000	60400000	A2
chr1	60400000	60500000	B3
chr1	60500000	60600000	B3
chr1	60600000	60700000	B3
chr1	60700000	60800000	B3
chr1	60800000	60900000	B3
chr1	60900000	61000000	B3
chr1	61000000	61100000	B3
chr1	61100000	61200000	B3
chr1	61200000	61300000	B3
chr1	61300000	61400000	B3
chr1	61400000	61500000	B3
chr1	61500000	61600000	B3
chr1	61600000	61700000	B3
chr1	61700000	61800000	A2
chr1	61800000	61900000	B3
chr1	61900000	62000000	B3
chr1	62000000	62100000	B3
chr1	62100000	62200000	A2
chr1	62200000	62300000	A2
chr1	62300000	62400000	A2
chr1	62400000	62500000	A2
chr1	62500000	62600000	A2
chr1	62600000	62700000	A2
chr1	62700000	62800000	A2
chr1	62800000	62900000	A2
chr1	62900000	63000000	A2
chr1	63000000	63100000	A2
chr1	63100000	63200000	A2
chr1	63200000	63300000	A2
chr1	63300000	63400000	A2
chr1	63400000	63500000	B3
chr1	63500000	63600000	B3
chr1	63600000	63700000	B3
chr1	63700000	63800000	B3
chr1	63800000	63900000	A2
chr1	63900000	64000000	A2
chr1	64000000	64100000	A2
chr1	64100000	64200000	A2
chr1	64200000	64300000	B3
chr1	64300000	64400000	B3
chr1	64400000	64500000	B3
chr1	64500000	64600000	B3
chr1	64600000	64700000	A2
chr1	64700000	64800000	B3
chr1	64800000	64900000	B3
chr1	64900000	65000000	B3
chr1	65000000	65100000	B3
chr1	65100000	65200000	B3
chr1	65200000	65300000	B3
chr1	65300000	65400000	A2
chr1	65400000	65500000	A2
chr1	65500000	65600000	A2
chr1	65600000	65700000	A2
chr1	65700000	65800000	A2
chr1	65800000	65900000	B3
chr1	65900000	66000000	B3
chr1	66000000	66100000	B3
chr1	66100000	66200000	B3
chr1	66200000	66300000	B3
chr1	66300000	66400000	B3
chr1	66400000	66500000	B3
chr1	66500000	66600000	B3
chr1	66600000	66700000	B3
chr1	66700000	66800000	A2
chr1	66800000	66900000	A2
chr1	66900000	67000000	B3
chr1	67000000	67100000	B3
chr1	67100000	67200000	B3
chr1	67200000	67300000	B3
chr1	67300000	67400000	A2
chr1	67400000	67500000	A2
chr1	67500000	67600000	A2
chr1	67600000	67700000	A2
chr1	67700000	67800000	A2
chr1	67800000	67900000	A2
chr1	67900000	68000000	A2
chr1	68000000	68100000	B3
chr1	68100000	68200000	A2
chr1	68200000	68300000	A2
chr1	68300000	68400000	B3
chr1	68400000	68500000	B3
chr1	68500000	68600000	B3
chr1	68600000	68700000	B3
chr1	68700000	68800000	B3
chr1	68800000	68900000	B3
chr1	68900000	69000000	B3
chr1	69000000	69100000	B3
chr1	69100000	69200000	B3
chr1	69200000	69300000	B3
chr1	69300000	69400000	B3
chr1	69400000	69500000	B3
chr1	69500000	69600000	B3
chr1	69600000	69700000	B3
chr1	69700000	69800000	B3
chr1	69800000	69900000	B3
chr1	69900000	70000000	B3
chr1	70000000	70100000	B3
chr1	70100000	70200000	B3
chr1	70200000	70300000	B3
chr1	70300000	70400000	B3
chr1	70400000	70500000	B3
chr1	70500000	70600000	B3
chr1	70600000	70700000	A2
chr1	70700000	70800000	A2
chr1	70800000	70900000	A2
chr1	70900000	71000000	A2
chr1	71000000	71100000	B3
chr1	71100000	71200000	B3
chr1	71200000	71300000	B3
chr1	71300000	71400000	B3
chr1	71400000	71500000	B3
chr1	71500000	71600000	B3
chr1	71600000	71700000	B3
chr1	71700000	71800000	B3
chr1	71800000	71900000	B3
chr1	71900000	72000000	B3
chr1	72000000	72100000	B3
chr1	72100000	72200000	B3
chr1	72200000	72300000	B3
chr1	72300000	72400000	B3
chr1	72400000	72500000	B3
chr1	72500000	72600000	B3
chr1	72600000	72700000	B3
chr1	72700000	72800000	B3
chr1	72800000	72900000	B3
chr1	72900000	73000000	B3
chr1	73000000	73100000	B3
chr1	73100000	73200000	B3
chr1	73200000	73300000	B3
chr1	73300000	73400000	B3
chr1	73400000	73500000	B3
chr1	73500000	73600000	B3
chr1	73600000	73700000	B3
chr1	73700000	73800000	B3
chr1	73800000	73900000	B3
chr1	73900000	74000000	B3
chr1	74000000	74100000	B3
chr1	74100000	74200000	B3
chr1	74200000	74300000	B3
chr1	74300000	74400000	B3
chr1	74400000	74500000	B3
chr1	74500000	74600000	B3
chr1	74600000	74700000	B3
chr1	74700000	74800000	B3
chr1	74800000	74900000	B3
chr1	74900000	75000000	B3
chr1	75000000	75100000	B3
chr1	75100000	75200000	B3
chr1	75200000	75300000	B3
chr1	75300000	75400000	B3
chr1	75400000	75500000	B3
chr1	75500000	75600000	B3
chr1	75600000	75700000	B3
chr1	75700000	75800000	B3
chr1	75800000	75900000	B3
chr1	75900000	76000000	B3
chr1	76000000	76100000	B3
chr1	76100000	76200000	B3
chr1	76200000	76300000	A2
chr1	76300000	76400000	B3
chr1	76400000	76500000	B3
chr1	76500000	76600000	B3
chr1	76600000	76700000	B3
chr1	76700000	76800000	B3
chr1	76800000	76900000	B3
chr1	76900000	77000000	B3
chr1	77000000	77100000	B3
chr1	77100000	77200000	B3
chr1	77200000	77300000	B3
chr1	77300000	77400000	B3
chr1	77400000	77500000	B3
chr1	77500000	77600000	B3
chr1	77600000	77700000	B3
chr1	77700000	77800000	B3
chr1	77800000	77900000	B3
chr1	77900000	78000000	B3
chr1	78000000	78100000	A2
chr1	78100000	78200000	A2
chr1	78200000	78300000	A2
chr1	78300000	78400000	A2
chr1	78400000	78500000	A2
chr1	78500000	78600000	A2
chr1	78600000	78700000	B3
chr1	78700000	78800000	B3
chr1	78800000	78900000	B3
chr1	78900000	79000000	B3
chr1	79000000	79100000	B3
chr1	79100000	79200000	B3
chr1	79200000	79300000	B3
chr1	79300000	79400000	B3
chr1	79400000	79500000	B3
chr1	79500000	79600000	B3
chr1	79600000	79700000	B3
chr1	79700000	79800000	B3
chr1	79800000	79900000	B3
chr1	79900000	80000000	B3
chr1	80000000	80100000	B3
chr1	80100000	80200000	B3
chr1	80200000	80300000	B3
chr1	80300000	80400000	B3
chr1	80400000	80500000	B3
chr1	80500000	80600000	B3
chr1	80600000	80700000	B3
chr1	80700000	80800000	B3
chr1	80800000	80900000	B3
chr1	80900000	81000000	B3
chr1	81000000	81100000	B3
chr1	81100000	81200000	B3
chr1	81200000	81300000	B3
chr1	81300000	81400000	B3
chr1	81400000	81500000	B3
chr1	81500000	81600000	B3
chr1	81600000	81700000	B3
chr1	81700000	81800000	B3
chr1	81800000	81900000	B3
chr1	81900000	82000000	B3
chr1	82000000	82100000	B3
chr1	82100000	82200000	B3
chr1	82200000	82300000	B3
chr1	82300000	82400000	B3
chr1	82400000	82500000	B3
chr1	82500000	82600000	B3
chr1	82600000	82700000	B3
chr1	82700000	82800000	B3
chr1	82800000	82900000	B3
chr1	82900000	83000000	B3
chr1	83000000	83100000	B3
chr1	83100000	83200000	B3
chr1	83200000	83300000	B3
chr1	83300000	83400000	B3
chr1	83400000	83500000	B3
chr1	83500000	83600000	B3
chr1	83600000	83700000	B3
chr1	83700000	83800000	B3
chr1	83800000	83900000	B3
chr1	83900000	84000000	A2
chr1	84000000	84100000	B3
chr1	84100000	84200000	B3
chr1	84200000	84300000	B3
chr1	84300000	84400000	B3
chr1	84400000	84500000	B3
chr1	84500000	84600000	B3
chr1	84600000	84700000	B3
chr1	84700000	84800000	B3
chr1	84800000	84900000	B3
chr1	84900000	85000000	A2
chr1	85000000	85100000	A2
chr1	85100000	85200000	A2
chr1	85200000	85300000	B3
chr1	85300000	85400000	A2
chr1	85400000	85500000	A2
chr1	85500000	85600000	A2
chr1	85600000	85700000	B3
chr1	85700000	85800000	A2
chr1	85800000	85900000	B3
chr1	85900000	86000000	B3
chr1	86000000	86100000	B3
chr1	86100000	86200000	B3
chr1	86200000	86300000	B3
chr1	86300000	86400000	B3
chr1	86400000	86500000	B3
chr1	86500000	86600000	B3
chr1	86600000	86700000	B1
chr1	86700000	86800000	B3
chr1	86800000	86900000	B3
chr1	86900000	87000000	B3
chr1	87000000	87100000	B3
chr1	87100000	87200000	B3
chr1	87200000	87300000	A2
chr1	87300000	87400000	A2
chr1	87400000	87500000	A2
chr1	87500000	87600000	A2
chr1	87600000	87700000	A2
chr1	87700000	87800000	A2
chr1	87800000	87900000	A2
chr1	87900000	88000000	A2
chr1	88000000	88100000	B3
chr1	88100000	88200000	B3
chr1	88200000	88300000	B3
chr1	88300000	88400000	B3
chr1	88400000	88500000	B3
chr1	88500000	88600000	B3
chr1	88600000	88700000	B3
chr1	88700000	88800000	B3
chr1	88800000	88900000	B3
chr1	88900000	89000000	B3
chr1	89000000	89100000	B3
chr1	89100000	89200000	A2
chr1	89200000	89300000	A2
chr1	89300000	89400000	A2
chr1	89400000	89500000	A2
chr1	89500000	89600000	A2
chr1	89600000	89700000	A2
chr1	89700000	89800000	A2
chr1	89800000	89900000	B3
chr1	89900000	90000000	A2
chr1	90000000	90100000	A2
chr1	90100000	90200000	A2
chr1	90200000	90300000	A2
chr1	90300000	90400000	A2
chr1	90400000	90500000	A2
chr1	90500000	90600000	B3
chr1	90600000	90700000	B3
chr1	90700000	90800000	B3
chr1	90800000	90900000	B3
chr1	90900000	91000000	B3
chr1	91000000	91100000	B3
chr1	91100000	91200000	B3
chr1	91200000	91300000	B3
chr1	91300000	91400000	A2
chr1	91400000	91500000	A2
chr1	91500000	91600000	A2
chr1	91600000	91700000	B3
chr1	91700000	91800000	B3
chr1	91800000	91900000	B2
chr1	91900000	92000000	B3
chr1	92000000	92100000	A2
chr1	92100000	92200000	A2
chr1	92200000	92300000	A2
chr1	92300000	92400000	A2
chr1	92400000	92500000	B1
chr1	92500000	92600000	A2
chr1	92600000	92700000	B3
chr1	92700000	92800000	A2
chr1	92800000	92900000	A2
chr1	92900000	93000000	A2
chr1	93000000	93100000	A2
chr1	93100000	93200000	A2
chr1	93200000	93300000	A2
chr1	93300000	93400000	A2
chr1	93400000	93500000	A2
chr1	93500000	93600000	A2
chr1	93600000	93700000	A2
chr1	93700000	93800000	A2
chr1	93800000	93900000	A2
chr1	93900000	94000000	B3
chr1	94000000	94100000	A2
chr1	94100000	94200000	A2
chr1	94200000	94300000	A2
chr1	94300000	94400000	A2
chr1	94400000	94500000	B1
chr1	94500000	94600000	B1
chr1	94600000	94700000	B1
chr1	94700000	94800000	B2
chr1	94800000	94900000	B1
chr1	94900000	95000000	B3
chr1	95000000	95100000	B3
chr1	95100000	95200000	B3
chr1	95200000	95300000	B3
chr1	95300000	95400000	B1
chr1	95400000	95500000	A2
chr1	95500000	95600000	A2
chr1	95600000	95700000	B3
chr1	95700000	95800000	B3
chr1	95800000	95900000	B2
chr1	95900000	96000000	B3
chr1	96000000	96100000	B2
chr1	96100000	96200000	B3
chr1	96200000	96300000	B2
chr1	96300000	96400000	B2
chr1	96400000	96500000	B3
chr1	96500000	96600000	B3
chr1	96600000	96700000	B3
chr1	96700000	96800000	B3
chr1	96800000	96900000	B2
chr1	96900000	97000000	B3
chr1	97000000	97100000	B3
chr1	97100000	97200000	B3
chr1	97200000	97300000	B1
chr1	97300000	97400000	B3
chr1	97400000	97500000	B3
chr1	97500000	97600000	B3
chr1	97600000	97700000	B3
chr1	97700000	97800000	B3
chr1	97800000	97900000	B3
chr1	97900000	98000000	A2
chr1	98000000	98100000	B3
chr1	98100000	98200000	B3
chr1	98200000	98300000	A2
chr1	98300000	98400000	A2
chr1	98400000	98500000	B3
chr1	98500000	98600000	B3
chr1	98600000	98700000	B3
chr1	98700000	98800000	B3
chr1	98800000	98900000	B3
chr1	98900000	99000000	B3
chr1	99000000	99100000	B3
chr1	99100000	99200000	B3
chr1	99200000	99300000	B3
chr1	99300000	99400000	B3
chr1	99400000	99500000	B3
chr1	99500000	99600000	B3
chr1	99600000	99700000	B3
chr1	99700000	99800000	B3
chr1	99800000	99900000	B3
chr1	99900000	100000000	B3
chr1	100000000	100100000	B3
chr1	100100000	100200000	B3
chr1	100200000	100300000	A2
chr1	100300000	100400000	A2
chr1	100400000	100500000	A2
chr1	100500000	100600000	A2
chr1	100600000	100700000	A2
chr1	100700000	100800000	A2
chr1	100800000	100900000	A2
chr1	100900000	101000000	A2
chr1	101000000	101100000	B3
chr1	101100000	101200000	B3
chr1	101200000	101300000	B3
chr1	101300000	101400000	A2
chr1	101400000	101500000	A2
chr1	101500000	101600000	A2
chr1	101600000	101700000	A2
chr1	101700000	101800000	A2
chr1	101800000	101900000	A2
chr1	101900000	102000000	A2
chr1	102000000	102100000	B3
chr1	102100000	102200000	B3
chr1	102200000	102300000	B3
chr1	102300000	102400000	B3
chr1	102400000	102500000	B3
chr1	102500000	102600000	B3
chr1	102600000	102700000	B3
chr1	102700000	102800000	B3
chr1	102800000	102900000	B3
chr1	102900000	103000000	B3
chr1	103000000	103100000	B3
chr1	103100000	103200000	B3
chr1	103200000	103300000	B3
chr1	103300000	103400000	B3
chr1	103400000	103500000	B3
chr1	103500000	103600000	B3
chr1	103600000	103700000	B3
chr1	103700000	103800000	B3
chr1	103800000	103900000	B3
chr1	103900000	104000000	B3
chr1	104000000	104100000	B3
chr1	104100000	104200000	B3
chr1	104200000	104300000	B3
chr1	104300000	104400000	B3
chr1	104400000	104500000	B3
chr1	104500000	104600000	B3
chr1	104600000	104700000	B3
chr1	104700000	104800000	B3
chr1	104800000	104900000	B3
chr1	104900000	105000000	B3
chr1	105000000	105100000	B3
chr1	105100000	105200000	B3
chr1	105200000	105300000	B3
chr1	105300000	105400000	B3
chr1	105400000	105500000	B3
chr1	105500000	105600000	B3
chr1	105600000	105700000	B3
chr1	105700000	105800000	B1
chr1	105800000	105900000	B3
chr1	105900000	106000000	B3
chr1	106000000	106100000	B3
chr1	106100000	106200000	B3
chr1	106200000	106300000	B3
chr1	106300000	106400000	B3
chr1	106400000	106500000	B3
chr1	106500000	106600000	B3
chr1	106600000	106700000	B3
chr1	106700000	106800000	B3
chr1	106800000	106900000	B2
chr1	106900000	107000000	B3
chr1	107000000	107100000	B3
chr1	107100000	107200000	B3
chr1	107200000	107300000	B3
chr1	107300000	107400000	B3
chr1	107400000	107500000	B3
chr1	107500000	107600000	B3
chr1	107600000	107700000	B3
chr1	107700000	107800000	B3
chr1	107800000	107900000	B3
chr1	107900000	108000000	B3
chr1	108000000	108100000	B3
chr1	108100000	108200000	B3
chr1	108200000	108300000	B3
chr1	108300000	108400000	A2
chr1	108400000	108500000	A2
chr1	108500000	108600000	A2
chr1	108600000	108700000	B1
chr1	108700000	108800000	B3
chr1	108800000	108900000	B3
chr1	108900000	109000000	B3
chr1	109000000	109100000	A2
chr1	109100000	109200000	A2
chr1	109200000	109300000	A2
chr1	109300000	109400000	A1
chr1	109400000	109500000	A1
chr1	109500000	109600000	A1
chr1	109600000	109700000	A1
chr1	109700000	109800000	A1
chr1	109800000	109900000	A1
chr1	109900000	110000000	A1
chr1	110000000	110100000	A1
chr1	110100000	110200000	A1
chr1	110200000	110300000	A1
chr1	110300000	110400000	A1
chr1	110400000	110500000	A1
chr1	110500000	110600000	A1
chr1	110600000	110700000	A1
chr1	110700000	110800000	A1
chr1	110800000	110900000	A1
chr1	110900000	111000000	A1
chr1	111000000	111100000	A1
chr1	111100000	111200000	A1
chr1	111200000	111300000	A1
chr1	111300000	111400000	A2
chr1	111400000	111500000	A1
chr1	111500000	111600000	A2
chr1	111600000	111700000	A2
chr1	111700000	111800000	A1
chr1	111800000	111900000	B1
chr1	111900000	112000000	A2
chr1	112000000	112100000	A1
chr1	112100000	112200000	A1
chr1	112200000	112300000	A1
chr1	112300000	112400000	B1
chr1	112400000	112500000	B1
chr1	112500000	112600000	B1
chr1	112600000	112700000	B1
chr1	112700000	112800000	B2
chr1	112800000	112900000	B1
chr1	112900000	113000000	A1
chr1	113000000	113100000	A1
chr1	113100000	113200000	A1
chr1	113200000	113300000	A1
chr1	113300000	113400000	B1
chr1	113400000	113500000	A1
chr1	113500000	113600000	A1
chr1	113600000	113700000	A2
chr1	113700000	113800000	B1
chr1	113800000	113900000	B1
chr1	113900000	114000000	B1
chr1	114000000	114100000	B1
chr1	114100000	114200000	B1
chr1	114200000	114300000	A2
chr1	114300000	114400000	A1
chr1	114400000	114500000	A1
chr1	114500000	114600000	B1
chr1	114600000	114700000	B1
chr1	114700000	114800000	B1
chr1	114800000	114900000	B1
chr1	114900000	115000000	B1
chr1	115000000	115100000	A1
chr1	115100000	115200000	B1
chr1	115200000	115300000	A2
chr1	115300000	115400000	B1
chr1	115400000	115500000	B1
chr1	115500000	115600000	B2
chr1	115600000	115700000	B2
chr1	115700000	115800000	B2
chr1	115800000	115900000	B2
chr1	115900000	116000000	B2
chr1	116000000	116100000	B2
chr1	116100000	116200000	B2
chr1	116200000	116300000	B1
chr1	116300000	116400000	B1
chr1	116400000	116500000	B1
chr1	116500000	116600000	B1
chr1	116600000	116700000	B1
chr1	116700000	116800000	B1
chr1	116800000	116900000	B1
chr1	116900000	117000000	B1
chr1	117000000	117100000	A2
chr1	117100000	117200000	B1
chr1	117200000	117300000	A1
chr1	117300000	117400000	A1
chr1	117400000	117500000	A2
chr1	117500000	117600000	B1
chr1	117600000	117700000	B1
chr1	117700000	117800000	B1
chr1	117800000	117900000	B1
chr1	117900000	118000000	B1
chr1	118000000	118100000	B1
chr1	118100000	118200000	B1
chr1	118200000	118300000	B1
chr1	118300000	118400000	B1
chr1	118400000	118500000	B1
chr1	118500000	118600000	B2
chr1	118600000	118700000	B2
chr1	118700000	118800000	B2
chr1	118800000	118900000	B2
chr1	118900000	119000000	B2
chr1	119000000	119100000	B2
chr1	119100000	119200000	B2
chr1	119200000	119300000	B2
chr1	119300000	119400000	B2
chr1	119400000	119500000	B2
chr1	119500000	119600000	B2
chr1	119600000	119700000	B1
chr1	119700000	119800000	B1
chr1	119800000	119900000	B1
chr1	119900000	120000000	B2
chr1	120000000	120100000	B2
chr1	120100000	120200000	B1
chr1	120200000	120300000	B1
chr1	120300000	120400000	B1
chr1	120400000	120500000	B1
chr1	120500000	120600000	B1
chr1	120600000	120700000	B1
chr1	120700000	120800000	B1
chr1	120800000	120900000	B1
chr1	120900000	121000000	B2
chr1	121000000	121100000	B2
chr1	121100000	121200000	B2
chr1	121200000	121300000	B2
chr1	121300000	121400000	B2
chr1	121400000	121500000	B2
chr1	142500000	142600000	B2
chr1	142600000	142700000	B2
chr1	142700000	142800000	B2
chr1	142800000	142900000	B2
chr1	142900000	143000000	B2
chr1	143100000	143200000	B2
chr1	143200000	143300000	B2
chr1	143300000	143400000	B2
chr1	143400000	143500000	B2
chr1	143500000	143600000	B2
chr1	143600000	143700000	A1
chr1	143700000	143800000	B1
chr1	143800000	143900000	B1
chr1	143900000	144000000	B1
chr1	144000000	144100000	B1
chr1	144100000	144200000	B1
chr1	144200000	144300000	B1
chr1	144300000	144400000	B1
chr1	144400000	144500000	B1
chr1	144500000	144600000	B1
chr1	144600000	144700000	B1
chr1	144700000	144800000	B1
chr1	144800000	144900000	B1
chr1	144900000	145000000	B1
chr1	145000000	145100000	B1
chr1	145100000	145200000	A1
chr1	145200000	145300000	A1
chr1	145300000	145400000	B1
chr1	145400000	145500000	A1
chr1	145500000	145600000	A1
chr1	145600000	145700000	A1
chr1	145700000	145800000	A1
chr1	145800000	145900000	A1
chr1	145900000	146000000	B1
chr1	146000000	146100000	B1
chr1	146100000	146200000	B1
chr1	146200000	146300000	B1
chr1	146300000	146400000	B1
chr1	146400000	146500000	B1
chr1	146500000	146600000	B1
chr1	146600000	146700000	B1
chr1	146700000	146800000	B1
chr1	146800000	146900000	B2
chr1	146900000	147000000	B1
chr1	147000000	147100000	B1
chr1	147100000	147200000	B1
chr1	147200000	147300000	B1
chr1	147300000	147400000	B1
chr1	147400000	147500000	B1
chr1	147500000	147600000	B1
chr1	147600000	147700000	B1
chr1	147700000	147800000	B1
chr1	147800000	147900000	B1
chr1	147900000	148000000	B1
chr1	148000000	148100000	B1
chr1	148100000	148200000	B1
chr1	148200000	148300000	B1
chr1	148300000	148400000	B1
chr1	148500000	148600000	B1
chr1	148600000	148700000	B1
chr1	148700000	148800000	B1
chr1	148800000	148900000	B2
chr1	148900000	149000000	B2
chr1	149000000	149100000	B2
chr1	149100000	149200000	B2
chr1	149200000	149300000	B1
chr1	149300000	149400000	B2
chr1	149400000	149500000	B1
chr1	149500000	149600000	B1
chr1	149600000	149700000	B1
chr1	149700000	149800000	B1
chr1	149800000	149900000	A1
chr1	149900000	150000000	A1
chr1	150000000	150100000	A1
chr1	150100000	150200000	A1
chr1	150200000	150300000	A1
chr1	150300000	150400000	A1
chr1	150400000	150500000	A1
chr1	150500000	150600000	A1
chr1	150600000	150700000	A1
chr1	150700000	150800000	A1
chr1	150800000	150900000	A1
chr1	150900000	151000000	A1
chr1	151000000	151100000	A1
chr1	151100000	151200000	A1
chr1	151200000	151300000	A1
chr1	151300000	151400000	A1
chr1	151400000	151500000	A1
chr1	151500000	151600000	A1
chr1	151600000	151700000	A1
chr1	151700000	151800000	A1
chr1	151800000	151900000	A1
chr1	151900000	152000000	A1
chr1	152000000	152100000	B1
chr1	152100000	152200000	B1
chr1	152200000	152300000	B1
chr1	152300000	152400000	B1
chr1	152400000	152500000	B1
chr1	152500000	152600000	B1
chr1	152600000	152700000	B1
chr1	152700000	152800000	B1
chr1	152800000	152900000	B1
chr1	152900000	153000000	B1
chr1	153000000	153100000	B1
chr1	153100000	153200000	B1
chr1	153200000	153300000	B1
chr1	153300000	153400000	B1
chr1	153400000	153500000	A1
chr1	153500000	153600000	A1
chr1	153600000	153700000	A1
chr1	153700000	153800000	A1
chr1	153800000	153900000	A1
chr1	153900000	154000000	A1
chr1	154000000	154100000	A1
chr1	154100000	154200000	A1
chr1	154200000	154300000	A1
chr1	154300000	154400000	A1
chr1	154400000	154500000	A1
chr1	154500000	154600000	A1
chr1	154600000	154700000	A1
chr1	154700000	154800000	A1
chr1	154800000	154900000	A1
chr1	154900000	155000000	A1
chr1	155000000	155100000	A1
chr1	155100000	155200000	A1
chr1	155200000	155300000	A1
chr1	155300000	155400000	A1
chr1	155400000	155500000	A1
chr1	155500000	155600000	A1
chr1	155600000	155700000	A1
chr1	155700000	155800000	A1
chr1	155800000	155900000	A1
chr1	155900000	156000000	A1
chr1	156000000	156100000	A1
chr1	156100000	156200000	A1
chr1	156200000	156300000	A1
chr1	156300000	156400000	A1
chr1	156400000	156500000	A1
chr1	156500000	156600000	A1
chr1	156600000	156700000	A1
chr1	156700000	156800000	A1
chr1	156800000	156900000	A1
chr1	156900000	157000000	A1
chr1	157000000	157100000	A1
chr1	157100000	157200000	A1
chr1	157200000	157300000	B1
chr1	157300000	157400000	B1
chr1	157400000	157500000	B1
chr1	157500000	157600000	A2
chr1	157600000	157700000	A2
chr1	157700000	157800000	B1
chr1	157800000	157900000	B1
chr1	157900000	158000000	B1
chr1	158000000	158100000	B1
chr1	158100000	158200000	B1
chr1	158200000	158300000	B3
chr1	158300000	158400000	B3
chr1	158400000	158500000	B2
chr1	158500000	158600000	B3
chr1	158600000	158700000	B2
chr1	158700000	158800000	B3
chr1	158800000	158900000	B3
chr1	158900000	159000000	A2
chr1	159000000	159100000	A2
chr1	159100000	159200000	B1
chr1	159200000	159300000	B2
chr1	159300000	159400000	B2
chr1	159400000	159500000	B2
chr1	159500000	159600000	B3
chr1	159600000	159700000	B2
chr1	159700000	159800000	B1
chr1	159800000	159900000	A2
chr1	159900000	160000000	A2
chr1	160000000	160100000	A2
chr1	160100000	160200000	A2
chr1	160200000	160300000	A1
chr1	160300000	160400000	A2
chr1	160400000	160500000	A2
chr1	160500000	160600000	A2
chr1	160600000	160700000	A2
chr1	160700000	160800000	A2
chr1	160800000	160900000	A2
chr1	160900000	161000000	A1
chr1	161000000	161100000	A1
chr1	161100000	161200000	A1
chr1	161200000	161300000	A1
chr1	161300000	161400000	A1
chr1	161400000	161500000	A1
chr1	161500000	161600000	A2
chr1	161600000	161700000	A1
chr1	161700000	161800000	A2
chr1	161800000	161900000	A2
chr1	161900000	162000000	B1
chr1	162000000	162100000	B1
chr1	162100000	162200000	B1
chr1	162200000	162300000	B1
chr1	162300000	162400000	B1
chr1	162400000	162500000	B1
chr1	162500000	162600000	A2
chr1	162600000	162700000	A2
[truncated: 12,181 more rows]

[truncated: 29 more sheets: supp fig 2, supp fig 3, supp fig 4, supp fig 5, supp fig 6, supp fig 7, supp fig 8, supp fig 9, supp fig 10, supp fig 12, supp fig 13, supp fig 14, supp fig 15, supp fig 16, supp fig 18, supp fig 23, supp fig 24, supp table 4, supp table 5, supp table 6 …]
